# Supplementary material for: Spatially Resolved Activity-based Proteomic Profiles of the Murine Small Intestinal Lipases
Source: Mol Cell Proteomics. 2020 Oct 6;19(12):2104–14. doi: 10.1074/mcp.RA120.002171 (PMC7710144; doi:10.1074/mcp.RA120.002171)
Supplement: Supplementary Tables [file 161466_2_supp_603988_qhdrbx.xlsx]

## Sheet: SupplTable2
Significantly enriched Enzymes in the small intestine
	Uniprot	ProteinNames	gene	pvalue	qStorey	mean.diff	pfam	EC	mean.x	mean.y
39	O08914	Fatty-acid amide hydrolase 1	Faah	3.9529e-13	3.68749e-11	3.36666	Amidase	3.5.1.99	21.6896	18.323
134	P07146	Anionic trypsin-2	Prss2	0.00365995	0.0482818	2.42429	Trypsin	3.4.21.4	21.5769	19.1526
184	P14094	Sodium/potassium-transporting ATPase subunit beta-1	Atp1b1	2.03126e-12	1.65802e-10	3.69446	Na_K-ATPase		24.4076	20.7131
207	P16675	Lysosomal protective protein;Lysosomal protective protein 32 kDa chain;Lysosomal protective protein 20 kDa chain	Ctsa	1.17175e-19	1.53031e-17	3.73424	Peptidase_S10	3.4.16.5	21.7705	18.0363
217	P17892	Pancreatic lipase-related protein 2	Pnliprp2	5.98088e-07	3.12441e-05	2.99914	Lipase;PLAT	3.1.1.26;3.1.1.3	21.05	18.0509
228	P19783	Cytochrome c oxidase subunit 4 isoform 1, mitochondrial	Cox4i1	1.89219e-09	1.2356e-07	2.61826	COX4		20.8644	18.2461
245	P23953	Carboxylesterase 1C	Ces1c	1.61551e-30	1.05493e-27	6.96746	COesterase	3.1.1.1	26.0057	19.0382
375	P54310	Hormone-sensitive lipase	Lipe	3.06908e-10	2.10959e-08	3.55714	Abhydrolase_3;HSL_N	3.1.1.79	22.3614	18.8043
548	Q03311	Cholinesterase	Bche	2.38597e-23	6.23215e-21	5.90242	AChE_tetra;COesterase	3.1.1.8	24.9573	19.0549
671	Q64176	Carboxylesterase 1E	Ces1e	1.98876e-20	2.88591e-18	4.65611	COesterase	3.1.1.1	22.822	18.1659
714	Q6P8U6	Pancreatic triacylglycerol lipase	Pnlip	0.0021091	0.0316607	2.52088	Lipase;PLAT	3.1.1.3	21.6306	19.1098
751	Q7TMR0	Lysosomal Pro-X carboxypeptidase	Prcp	1.89557e-16	2.06301e-14	3.25086	Peptidase_S28	3.4.16.2	21.3837	18.1329
791	Q8BK48	Pyrethroid hydrolase Ces2e	Ces2e	5.99873e-22	1.11919e-19	3.45798	COesterase	3.1.1.1;3.1.1.88	30.0466	26.5886
814	Q8BVQ5	Protein phosphatase methylesterase 1	Ppme1	2.90391e-09	1.80595e-07	2.94472	Abhydrolase_6	3.1.1.89	21.0324	18.0877
878	Q8K4F5	Alpha/beta hydrolase domain-containing protein 11	Abhd11	1.01073e-12	8.80006e-11	4.98186	Abhydrolase_6	3.-.-.-	23.0314	18.0496
880	Q8QZR3	Pyrethroid hydrolase Ces2a	Ces2a	2.15322e-15	2.16316e-13	4.79319	COesterase	3.1.1.88	27.0331	22.2399
894	Q8R146	Acylamino-acid-releasing enzyme	Apeh	7.28301e-25	3.17054e-22	5.52311	Peptidase_S9	3.4.19.1	27.3255	21.8024
909	Q8VCC2	Liver carboxylesterase 1	Ces1g	5.23601e-22	1.11919e-19	4.29762	COesterase	3.1.1.1	22.5306	18.233
917	Q8VCT4	Carboxylesterase 1D	Ces1d	3.2921e-32	4.29949e-29	6.61356	COesterase	3.1.1.1;3.1.1.67	24.7339	18.1203
932	Q8VEB4	Group XV phospholipase A2	Pla2g15	2.8453e-10	2.06443e-08	2.50236	LCAT	2.3.1.-	20.2959	17.7935
959	Q91WG0	Acylcarnitine hydrolase	Ces2c	9.42232e-21	1.53819e-18	3.62575	COesterase	3.1.1.28	28.6718	25.046
966	Q91WU0	Carboxylic ester hydrolase	Ces1f	3.6187e-17	4.29638e-15	4.34191	COesterase	3.1.1.-	26.5427	22.2008
1045	Q99PG0	Arylacetamide deacetylase	Aadac	9.25074e-08	5.49158e-06	3.00894	Abhydrolase_3	3.1.1.3	21.4758	18.4668
1188	Q9ET22	Dipeptidyl peptidase 2	Dpp7	3.82744e-24	1.24966e-21	5.37022	Peptidase_S28	3.4.14.2	23.5613	18.1911
1252	Q9R0P3	S-formylglutathione hydrolase	Esd	6.42888e-07	3.22927e-05	3.27922	Esterase	3.1.2.12	24.8486	21.5694

## Sheet: SupplTable3
Significantly enriched enzymes, Duodenum
	Uniprot	ProteinNames	gene	pvalue	qStoreyD	mean.diff	mean.x	mean.y
792	Q8BK48;Q6AW46	Pyrethroid hydrolase Ces2e	Ces2e	1.47019e-09	9.60766e-07	4.02493	29.82	25.7951
960	Q91WG0	Acylcarnitine hydrolase	Ces2c	1.3808e-06	0.000225588	3.58903	29.1105	25.5215
895	Q8R146	Acylamino-acid-releasing enzyme	Apeh	4.95913e-07	0.00010673	4.9781	26.8586	21.8805
967	Q91WU0	Carboxylic ester hydrolase	Ces1f	2.12674e-05	0.00252695	4.53601	26.7955	22.2595
246	P23953	Carboxylesterase 1C	Ces1c	1.06691e-07	3.48614e-05	6.25907	25.9849	19.7258
881	Q8QZR3	Pyrethroid hydrolase Ces2a	Ces2a	6.35004e-06	0.00082995	5.71469	25.4132	19.6985
549	Q03311	Cholinesterase	Bche	5.7162e-07	0.00010673	5.37817	25.3078	19.9296
918	Q8VCT4	Carboxylesterase 1D	Ces1d	3.59349e-08	1.56556e-05	6.76592	25.0093	18.2433
185	P14094	Sodium/potassium-transporting ATPase subunit beta-1	Atp1b1	7.23274e-05	0.00675228	4.43584	24.5939	20.1581
910	Q8VCC2	Liver carboxylesterase 1	Ces1g	1.70786e-10	2.23217e-07	5.37157	23.7484	18.3768
1189	Q9ET22	Dipeptidyl peptidase 2	Dpp7	3.7451e-06	0.000543872	4.16148	22.7129	18.5515
672	Q64176	Carboxylesterase 1E	Ces1e	3.63976e-05	0.0039643	4.20902	22.3666	18.1575
752	Q7TMR0	Lysosomal Pro-X carboxypeptidase	Prcp	5.47651e-07	0.00010673	2.9608	21.3113	18.3505
208	P16675	Lysosomal protective protein;Lysosomal protective protein 32 kDa chain;Lysosomal protective protein 20 kDa chain	Ctsa	0.000161338	0.0140579	2.83647	21.2486	18.4121

## Sheet: SupplTable4
Significantly enriched enzymes, Jejunum
	Uniprot	ProteinNames	gene	pvalue	qStoreyJ	mean.diff	mean.x	mean.y
39	O08914	Fatty-acid amide hydrolase 1	Faah	1.4512e-05	0.000702491	3.67387	22.1079	18.434
185	P14094	Sodium/potassium-transporting ATPase subunit beta-1	Atp1b1	3.45249e-05	0.001556	3.4115	24.7744	21.3629
208	P16675	Lysosomal protective protein;Lysosomal protective protein 32 kDa chain;Lysosomal protective protein 20 kDa chain	Ctsa	4.88414e-08	3.98973e-06	3.69256	21.5576	17.8651
229	P19783	Cytochrome c oxidase subunit 4 isoform 1, mitochondrial	Cox4i1	4.36062e-07	3.16629e-05	3.12084	21.7803	18.6595
246	P23953	Carboxylesterase 1C	Ces1c	8.64129e-17	1.12942e-13	7.99112	26.0566	18.0655
376	P54310	Hormone-sensitive lipase	Lipe	8.60702e-10	8.03527e-08	4.32658	23.4974	19.1708
549	Q03311	Cholinesterase	Bche	5.24291e-15	1.14208e-12	7.09402	25.6202	18.5262
672	Q64176	Carboxylesterase 1E	Ces1e	1.58128e-13	2.58342e-11	5.82718	23.9362	18.109
752	Q7TMR0	Lysosomal Pro-X carboxypeptidase	Prcp	3.37121e-07	2.59187e-05	3.3768	21.1698	17.793
792	Q8BK48;Q6AW46	Pyrethroid hydrolase Ces2e	Ces2e	1.70426e-15	5.56868e-13	4.10646	30.6649	26.5585
815	Q8BVQ5	Protein phosphatase methylesterase 1	Ppme1	6.93797e-07	4.77259e-05	3.58578	21.4845	17.8987
879	Q8K4F5	Alpha/beta hydrolase domain-containing protein 11	Abhd11	1.48233e-15	5.56868e-13	6.97537	24.8242	17.8488
881	Q8QZR3	Pyrethroid hydrolase Ces2a	Ces2a	1.12162e-12	1.62884e-10	4.91097	27.8814	22.9704
895	Q8R146	Acylamino-acid-releasing enzyme	Apeh	9.37571e-14	1.75058e-11	6.09428	27.957	21.8627
910	Q8VCC2	Liver carboxylesterase 1	Ces1g	4.21675e-10	4.59274e-08	4.18539	22.3281	18.1427
911	Q8VCI0	Phospholipase B-like 1;Phospholipase B-like 1 chain A;Phospholipase B-like 1 chain B;Phospholipase B-like 1 chain C	Plbd1	2.39359e-05	0.00111729	2.37149	20.9945	18.623
918	Q8VCT4	Carboxylesterase 1D	Ces1d	2.68143e-16	1.75231e-13	6.78334	24.8694	18.086
933	Q8VEB4	Group XV phospholipase A2	Pla2g15	3.60691e-11	4.71424e-09	3.48624	21.1686	17.6823
960	Q91WG0	Acylcarnitine hydrolase	Ces2c	3.84268e-15	1.00448e-12	4.15152	28.8063	24.6548
967	Q91WU0	Carboxylic ester hydrolase	Ces1f	9.77079e-10	8.51361e-08	4.53519	26.8263	22.2912
1014	Q99JW5	Epithelial cell adhesion molecule	Epcam	0.000187581	0.0070048	3.0511	22.0287	18.9776
1046	Q99PG0	Arylacetamide deacetylase	Aadac	7.79428e-10	7.83625e-08	5.31433	23.9295	18.6152
1189	Q9ET22	Dipeptidyl peptidase 2	Dpp7	5.12282e-11	6.08684e-09	5.59966	23.4076	17.808
1253	Q9R0P3	S-formylglutathione hydrolase	Esd	9.58853e-07	6.2661e-05	3.34004	25.6844	22.3443

## Sheet: SupplTable5
Significantly enriched enzymes, Ileum
	Uniprot	ProteinNames	gene	pvalue	qStoreyI	mean.diff	mean.x	mean.y
39	O08914	Fatty-acid amide hydrolase 1	Faah	2.05801e-06	0.000244528	3.55016	21.696	18.1458
185	P14094	Sodium/potassium-transporting ATPase subunit beta-1	Atp1b1	3.06403e-05	0.00210773	3.42139	23.901	20.4796
208	P16675	Lysosomal protective protein;Lysosomal protective protein 32 kDa chain;Lysosomal protective protein 20 kDa chain	Ctsa	1.52283e-10	6.10992e-08	4.44926	22.3749	17.9256
218	P17892	Pancreatic lipase-related protein 2	Pnliprp2	4.22764e-06	0.00046046	4.2526	22.6691	18.4165
246	P23953	Carboxylesterase 1C	Ces1c	7.94968e-11	5.19511e-08	6.4751	25.9704	19.4953
275	P28843	Dipeptidyl peptidase 4;Dipeptidyl peptidase 4 membrane form;Dipeptidyl peptidase 4 soluble form	Dpp4	5.74716e-05	0.00375577	2.38125	23.8976	21.5164
362	P51660	Peroxisomal multifunctional enzyme type 2;(3R)-hydroxyacyl-CoA dehydrogenase;Enoyl-CoA hydratase 2	Hsd17b4	0.000106414	0.0060471	2.33856	21.9208	19.5822
376	P54310	Hormone-sensitive lipase	Lipe	1.83442e-07	3.42513e-05	4.4738	23.1322	18.6584
549	Q03311	Cholinesterase	Bche	3.60581e-07	5.23644e-05	5.104	24.0314	18.9274
574	Q3TTY0	Phospholipase B1, membrane-associated;Phospholipase A2;Lysophospholipase	Plb1	0.000270449	0.0126242	3.43083	21.9605	18.5296
672	Q64176	Carboxylesterase 1E	Ces1e	3.03308e-07	4.95529e-05	3.82034	22.0495	18.2291
752	Q7TMR0	Lysosomal Pro-X carboxypeptidase	Prcp	7.36381e-06	0.000687464	3.34247	21.652	18.3095
792	Q8BK48;Q6AW46	Pyrethroid hydrolase Ces2e	Ces2e	2.15539e-05	0.00165711	2.3843	29.5982	27.2139
815	Q8BVQ5	Protein phosphatase methylesterase 1	Ppme1	0.000156573	0.00818565	3.53321	21.4619	17.9287
879	Q8K4F5	Alpha/beta hydrolase domain-containing protein 11	Abhd11	1.19188e-05	0.00103853	5.09295	23.1651	18.0721
881	Q8QZR3	Pyrethroid hydrolase Ces2a	Ces2a	1.30084e-07	2.83367e-05	3.98429	27.3998	23.4155
895	Q8R146	Acylamino-acid-releasing enzyme	Apeh	4.22774e-08	1.10513e-05	5.36068	27.0441	21.6835
910	Q8VCC2	Liver carboxylesterase 1	Ces1g	7.89387e-07	0.000103173	3.6044	21.8199	18.2155
918	Q8VCT4	Carboxylesterase 1D	Ces1d	3.01472e-11	3.94024e-08	6.3295	24.3918	18.0623
933	Q8VEB4	Group XV phospholipase A2	Pla2g15	0.000323717	0.0141033	2.64917	20.2909	17.6417
935	Q8VEM8	Phosphate carrier protein, mitochondrial	Slc25a3	0.000169526	0.00852194	3.41275	22.5581	19.1453
960	Q91WG0	Acylcarnitine hydrolase	Ces2c	7.03227e-06	0.000687464	3.12752	28.2082	25.0806
967	Q91WU0	Carboxylic ester hydrolase	Ces1f	1.27564e-05	0.00104204	4.00306	26.0696	22.0665
1189	Q9ET22	Dipeptidyl peptidase 2	Dpp7	1.86991e-10	6.10992e-08	6.04732	24.3512	18.3038
1231	Q9QUR6	Prolyl endopeptidase	Prep	0.000132623	0.00722241	2.45164	24.0674	21.6157

## Sheet: SupplTable6
Significantly enriched enzymes, Duodenum vs Jejunum
	Uniprot	ProteinNames	gene	pvalue	qStoreyDJ	mean.diff	mean.x	mean.y
243	P23492	Purine nucleoside phosphorylase	Pnp	0.00197898	0.0162559	-2.61434	21.2361	23.8504
376	P54310	Hormone-sensitive lipase	Lipe	0.00167404	0.015763	-3.67837	19.819	23.4974
715	Q6P8U6	Pancreatic triacylglycerol lipase	Pnlip	0.00122444	0.0141386	5.78098	25.4995	19.7186
879	Q8K4F5	Alpha/beta hydrolase domain-containing protein 11	Abhd11	0.000796096	0.0119707	-4.36135	20.4628	24.8242
881	Q8QZR3	Pyrethroid hydrolase Ces2a	Ces2a	6.9983e-05	0.00594892	-2.46821	25.4132	27.8814
1046	Q99PG0	Arylacetamide deacetylase	Aadac	0.000986662	0.0130923	-3.43869	20.4908	23.9295
1145	Q9DB77	Cytochrome b-c1 complex subunit 2, mitochondrial	Uqcrc2	0.00239406	0.0177974	-2.92636	20.4142	23.3405

## Sheet: SupplTable7
Significantly enriched enzymes, Jejunum vs Ileum
	Uniprot	ProteinNames	gene	pvalue	qStoreyJI	mean.diff	mean.x	mean.y
1046	Q99PG0	Arylacetamide deacetylase	Aadac	2.0638e-05	0.00217112	4.16882	23.9295	19.7607
1056	Q9CQ62	2,4-dienoyl-CoA reductase, mitochondrial	Decr1	0.000637818	0.0269983	2.38948	22.9432	20.5537

## Sheet: SupplTable8
Proteins identified after filtering for 2 valid values per fraction
	obs.x	obs.y	obs.tot	mean.x	mean.y	mean.diff	var.x	var.y	var.pooled	stderr	df	statistic	pvalue	conf.low	conf.high	alternative	mean.null	conf.level	Uniprot	ProteinNames	gene	qStorey	N: Unique peptides	N: Sequence coverage [%]
1	33	33	66	17.7664	18.062	-0.295597	1.76696	1.104	1.43548	0.294956	64	-1.00217	0.839983	-0.787882	#DIV/0!	greater	0	0.95	A2A863	Integrin beta-4	Itgb4	1	4	2.9
2	33	33	66	17.9118	18.5608	-0.649021	1.19783	1.43357	1.3157	0.282382	64	-2.29838	0.987591	-1.12032	#DIV/0!	greater	0	0.95	A2ADY9	Protein DDI1 homolog 2	Ddi2	1	2	6.5
3	33	33	66	18.9831	18.9009	0.0822545	2.64723	2.00967	2.32845	0.375657	64	0.218962	0.413688	-0.544722	#DIV/0!	greater	0	0.95	A2AN08	E3 ubiquitin-protein ligase UBR4	Ubr4	1	16	4.6
4	33	33	66	18.0518	18.2175	-0.165652	0.786675	0.606328	0.696502	0.205456	64	-0.806262	0.788461	-0.50856	#DIV/0!	greater	0	0.95	A3KMP2	Tetratricopeptide repeat protein 38	Ttc38	1	3	7.7
5	33	33	66	19.0124	18.5048	0.507603	4.00492	1.32463	2.66477	0.401873	64	1.26309	0.105569	-0.163127	#DIV/0!	greater	0	0.95	B1AVD1		Xpnpep2	0.560888	6	8.8
6	33	33	66	19.2239	19.6051	-0.381215	3.15043	3.15042	3.15043	0.436961	64	-0.872424	0.806881	-1.11051	#DIV/0!	greater	0	0.95	B2RQC6	CAD protein;Glutamine-dependent carbamoyl-phosphate synthase;Aspartate carbamoyltransferase;Dihydroorotase	Cad	1	10	5.7
7	33	33	66	17.7697	18.1236	-0.353821	1.75324	0.85373	1.30348	0.281068	64	-1.25885	0.893671	-0.822927	#DIV/0!	greater	0	0.95	B2RX12	Canalicular multispecific organic anion transporter 2	Abcc3	1	4	3.5
8	33	33	66	22.7012	22.5545	0.146739	8.76144	10.2952	9.52834	0.759918	64	0.193099	0.423746	-1.12157	#DIV/0!	greater	0	0.95	C0HKE1^Asp;Q8CGP6;Q8R1M2;Q8CGP7;Q8CGP5;Q8BFU2	Histone H2A type 1-H;Histone H2A.J;Histone H2A type 1-K;Histone H2A type 1-F;Histone H2A type 3	Hist1h2ah;H2afj;Hist1h2ak;Hist1h2af;Hist3h2a	1	2	35.4
9	33	33	66	17.9651	18.0632	-0.0980606	3.64442	1.15958	2.402	0.381544	64	-0.25701	0.601002	-0.734862	#DIV/0!	greater	0	0.95	D3Z6P0	Protein disulfide-isomerase A2	Pdia2	1	7	20.7
10	33	33	66	17.6428	18.0736	-0.430739	0.906814	0.910148	0.908481	0.234648	64	-1.83569	0.964475	-0.822369	#DIV/0!	greater	0	0.95	E9PV24	Fibrinogen alpha chain;Fibrinopeptide A;Fibrinogen alpha chain	Fga	1	2	2.8
11	33	33	66	18.6662	18.7207	-0.0544576	2.74359	2.03281	2.3882	0.380446	64	-0.143141	0.556686	-0.689427	#DIV/0!	greater	0	0.95	E9PVA8		Gcn1l1	1	21	9.8
12	33	33	66	18.9012	19.2041	-0.302921	1.88489	2.23403	2.05946	0.353293	64	-0.857422	0.802794	-0.892572	#DIV/0!	greater	0	0.95	E9PYK3		Parp4	1	11	7.8
13	33	33	66	17.6206	18.1353	-0.514685	0.597748	0.527952	0.56285	0.184695	64	-2.78668	0.9965	-0.822943	#DIV/0!	greater	0	0.95	E9Q3L2		Pi4ka	1	4	1.7
14	33	33	66	19.4463	19.0818	0.364476	1.23269	1.41897	1.32583	0.283467	64	1.28578	0.101576	-0.108634	#DIV/0!	greater	0	0.95	E9Q414	Apolipoprotein B-100;Apolipoprotein B-48	Apob	0.548596	10	3.1
15	33	33	66	18.3352	18.7358	-0.400609	1.88555	1.75757	1.82156	0.332261	64	-1.20571	0.883815	-0.955157	#DIV/0!	greater	0	0.95	E9Q555	E3 ubiquitin-protein ligase RNF213	Rnf213	1	9	2.4
16	33	33	66	22.7608	24.0308	-1.27006	1.3535	1.3899	1.3717	0.288328	64	-4.40492	0.999979	-1.75129	#DIV/0!	greater	0	0.95	E9Q557	Desmoplakin	Dsp	1	58	22.7
17	33	33	66	17.3991	17.9655	-0.566339	0.638313	0.510923	0.574618	0.186615	64	-3.03479	0.998261	-0.877803	#DIV/0!	greater	0	0.95	E9Q634	Unconventional myosin-Ie	Myo1e	1	3	3.1
18	33	33	66	17.9549	18.3884	-0.433464	1.33646	0.717799	1.02713	0.2495	64	-1.73733	0.95643	-0.849883	#DIV/0!	greater	0	0.95	E9Q7G0		Numa1	1	4	2.3
19	33	33	66	18.1418	18.1743	-0.0324848	2.64727	1.02734	1.83731	0.333694	64	-0.0973491	0.538623	-0.589425	#DIV/0!	greater	0	0.95	E9Q7P9		Cdhr2	1	2	2.3
20	33	33	66	17.7722	18.22	-0.447761	0.735191	0.450485	0.592838	0.189551	64	-2.36222	0.989391	-0.764124	#DIV/0!	greater	0	0.95	F8VPU2	FERM, RhoGEF and pleckstrin domain-containing protein 1	Farp1	1	2	2.5
21	33	33	66	17.672	18.0967	-0.42473	1.00547	0.565035	0.785254	0.218154	64	-1.94693	0.972033	-0.788832	#DIV/0!	greater	0	0.95	G3X939	Sodium/hydrogen exchanger	Slc9a3	1	3	4.2
22	33	33	66	17.8575	18.2766	-0.419097	0.927393	0.714875	0.821134	0.223082	64	-1.87867	0.967577	-0.791424	#DIV/0!	greater	0	0.95	G3X9K3	Brefeldin A-inhibited guanine nucleotide-exchange protein 1	Arfgef1	1	4	4.7
23	33	33	66	18.692	18.4772	0.214815	2.70116	1.72926	2.21521	0.366408	64	0.586273	0.279877	-0.396725	#DIV/0!	greater	0	0.95	G5E829	Plasma membrane calcium-transporting ATPase 1	Atp2b1	0.952603	11	15.6
24	33	33	66	17.6867	18.1607	-0.473994	0.470762	0.599253	0.535008	0.180069	64	-2.6323	0.994691	-0.774531	#DIV/0!	greater	0	0.95	G5E870	E3 ubiquitin-protein ligase TRIP12	Trip12	1	2	1.5
25	33	33	66	17.648	17.9051	-0.257036	0.567275	0.625787	0.596531	0.19014	64	-1.35182	0.909405	-0.574383	#DIV/0!	greater	0	0.95	O08528	Hexokinase-2	Hk2	1	3	5.6
26	33	33	66	19.0916	18.6741	0.417524	3.00687	1.80605	2.40646	0.381898	64	1.09329	0.139183	-0.219869	#DIV/0!	greater	0	0.95	O08547	Vesicle-trafficking protein SEC22b	Sec22b	0.671262	7	34.4
27	33	33	66	18.4554	18.7751	-0.319718	2.03552	1.74409	1.8898	0.338428	64	-0.944715	0.825821	-0.884559	#DIV/0!	greater	0	0.95	O08553	Dihydropyrimidinase-related protein 2	Dpysl2	1	9	29
28	33	33	66	23.9845	23.1743	0.810173	0.677165	1.81053	1.24384	0.274562	64	2.95078	0.00221238	0.351924	#DIV/0!	greater	0	0.95	O08573	Galectin-9	Lgals9	0.0317756	6	19.5
29	33	33	66	18.6146	18.8228	-0.208197	2.03178	1.85982	1.9458	0.343405	64	-0.606272	0.726761	-0.781345	#DIV/0!	greater	0	0.95	O08600	Endonuclease G, mitochondrial	Endog	1	5	17.7
30	33	33	66	25.1102	23.6456	1.46469	1.22741	3.71456	2.47098	0.386984	64	3.78488	0.000170706	0.818807	#DIV/0!	greater	0	0.95	O08601	Microsomal triglyceride transfer protein large subunit	Mttp	0.00429062	32	39.1
31	33	33	66	22.6336	22.648	-0.0144727	7.40554	8.73694	8.07124	0.699404	64	-0.0206929	0.508223	-1.18179	#DIV/0!	greater	0	0.95	O08638	Myosin-11	Myh11	1	81	48.3
32	33	33	66	24.4331	24.0415	0.391615	1.86944	2.60036	2.2349	0.368033	64	1.06408	0.145647	-0.222637	#DIV/0!	greater	0	0.95	O08691	Arginase-2, mitochondrial	Arg2	0.68971	7	27.7
33	33	33	66	19.1545	18.9184	0.236021	1.98806	2.05371	2.02089	0.349968	64	0.674407	0.251241	-0.348081	#DIV/0!	greater	0	0.95	O08709	Peroxiredoxin-6	Prdx6	0.913545	4	22.3
34	33	33	66	17.8168	18.2342	-0.417321	1.15507	1.16348	1.15928	0.265064	64	-1.57441	0.939839	-0.859717	#DIV/0!	greater	0	0.95	O08738	Caspase-6;Caspase-6 subunit p18;Caspase-6 subunit p11	Casp6	1	4	13.4
35	33	33	66	19.1675	18.8324	0.335185	1.73981	1.64216	1.69099	0.320132	64	1.04702	0.149514	-0.199119	#DIV/0!	greater	0	0.95	O08749	Dihydrolipoyl dehydrogenase, mitochondrial	Dld	0.700227	5	11.6
36	33	33	66	18.3102	18.0642	0.246012	1.05367	0.562432	0.808053	0.221298	64	1.11168	0.135218	-0.123337	#DIV/0!	greater	0	0.95	O08756	3-hydroxyacyl-CoA dehydrogenase type-2	Hsd17b10	0.654555	4	28.4
37	33	33	66	17.999	18.4186	-0.419597	1.59773	1.19615	1.39694	0.290969	64	-1.44207	0.92292	-0.905228	#DIV/0!	greater	0	0.95	O08788	Dynactin subunit 1	Dctn1	1	6	6.6
38	33	33	66	18.8576	18.7894	0.0682545	8.91207	4.93806	6.92507	0.647843	64	0.105357	0.458211	-1.013	#DIV/0!	greater	0	0.95	O08807	Peroxiredoxin-4	Prdx4	1	3	18.2
39	33	33	66	21.6896	18.323	3.36666	3.78002	0.924352	2.35219	0.377567	64	8.91673	3.9529e-13	2.7365	#DIV/0!	greater	0	0.95	O08914	Fatty-acid amide hydrolase 1	Faah	3.69032e-11	9	17.6
40	33	33	66	20.9331	19.7202	1.21283	2.45834	1.67138	2.06486	0.353755	64	3.42845	0.000533261	0.622411	#DIV/0!	greater	0	0.95	O09061	Proteasome subunit beta type-1	Psmb1	0.0108902	8	34.6
41	33	33	66	20.2861	19.3757	0.910394	2.30499	3.25491	2.77995	0.410465	64	2.21795	0.015057	0.225322	#DIV/0!	greater	0	0.95	O09131	Glutathione S-transferase omega-1	Gsto1	0.149087	10	37.5
42	33	33	66	17.7532	18.2271	-0.473988	0.759957	0.740546	0.750252	0.213236	64	-2.22283	0.985117	-0.829882	#DIV/0!	greater	0	0.95	O09159	Lysosomal alpha-mannosidase	Man2b1	1	2	2.2
43	33	33	66	18.1968	18.1423	0.0544818	1.81194	1.14943	1.48069	0.299564	64	0.18187	0.42813	-0.445495	#DIV/0!	greater	0	0.95	O09167	60S ribosomal protein L21	Rpl21	1	4	25
44	33	33	66	17.9478	18.2808	-0.333018	1.96508	0.700742	1.33291	0.284222	64	-1.17168	0.877166	-0.807389	#DIV/0!	greater	0	0.95	O09172	Glutamate--cysteine ligase regulatory subunit	Gclm	1	2	8.4
45	33	33	66	17.6735	18.0459	-0.372361	0.596213	0.462837	0.529525	0.179144	64	-2.07856	0.979164	-0.671354	#DIV/0!	greater	0	0.95	O09174	Alpha-methylacyl-CoA racemase	Amacr	1	2	5.2
46	33	33	66	18.0786	18.2847	-0.206112	1.53803	0.635695	1.08686	0.256652	64	-0.803079	0.787549	-0.634468	#DIV/0!	greater	0	0.95	O35083	1-acyl-sn-glycerol-3-phosphate acyltransferase alpha	Agpat1	1	1	8.1
47	33	33	66	20.5418	19.5652	0.976636	1.61366	2.27481	1.94424	0.343267	64	2.84512	0.00297809	0.403719	#DIV/0!	greater	0	0.95	O35129	Prohibitin-2	Phb2	0.0405454	9	34.1
48	33	33	66	18.0754	18.8792	-0.803839	2.74523	3.4363	3.09076	0.432804	64	-1.85728	0.966063	-1.52619	#DIV/0!	greater	0	0.95	O35215	D-dopachrome decarboxylase	Ddt	1	3	29.7
49	33	33	66	18.9216	19.0533	-0.131712	3.05937	2.39215	2.72576	0.406445	64	-0.324059	0.626525	-0.810074	#DIV/0!	greater	0	0.95	O35286	Pre-mRNA-splicing factor ATP-dependent RNA helicase DHX15	Dhx15	1	13	17.9
50	33	33	66	18.0448	18.1899	-0.145073	1.08133	0.630438	0.855884	0.227754	64	-0.636972	0.736792	-0.525197	#DIV/0!	greater	0	0.95	O35295	Transcriptional activator protein Pur-beta	Purb	1	3	20.1
51	33	33	66	17.5985	18.333	-0.734415	1.10487	0.772537	0.938702	0.238518	64	-3.07907	0.998471	-1.13251	#DIV/0!	greater	0	0.95	O35326	Serine/arginine-rich splicing factor 5	Srsf5	1	4	18.6
52	33	33	66	20.5556	20.1482	0.407461	1.08974	2.40805	1.7489	0.325567	64	1.25154	0.107646	-0.135915	#DIV/0!	greater	0	0.95	O35350	Calpain-1 catalytic subunit	Capn1	0.569609	9	16.1
53	33	33	66	17.6724	18.1836	-0.511261	0.507193	0.438423	0.472808	0.169278	64	-3.02024	0.998187	-0.793788	#DIV/0!	greater	0	0.95	O35382	Exocyst complex component 4	Exoc4	1	4	4.4
54	33	33	66	18.7159	18.2826	0.433391	1.42387	1.04248	1.23317	0.273382	64	1.58529	0.0589145	-0.0228877	#DIV/0!	greater	0	0.95	O35459	Delta(3,5)-Delta(2,4)-dienoyl-CoA isomerase, mitochondrial	Ech1	0.380351	6	22.6
55	33	33	66	18.6798	18.317	0.3628	1.62279	0.702622	1.16271	0.265456	64	1.3667	0.0882504	-0.0802503	#DIV/0!	greater	0	0.95	O35488	Very long-chain acyl-CoA synthetase	Slc27a2	0.49292	7	15
56	33	33	66	17.8024	18.417	-0.614558	1.2581	0.593156	0.925629	0.236852	64	-2.59469	0.994137	-1.00987	#DIV/0!	greater	0	0.95	O35609	Secretory carrier-associated membrane protein 3	Scamp3	1	2	9.7
57	33	33	66	19.0115	18.6074	0.404061	2.61323	1.17608	1.89465	0.338862	64	1.1924	0.118752	-0.161504	#DIV/0!	greater	0	0.95	O35643	AP-1 complex subunit beta-1	Ap1b1	0.594672	5	13
58	33	33	66	19.7356	18.0667	1.66889	6.42384	0.666009	3.54493	0.463513	64	3.60054	0.000310069	0.895285	#DIV/0!	greater	0	0.95	O35678	Monoglyceride lipase	Mgll	0.00698725	4	15.8
59	33	33	66	18.0141	18.2946	-0.280524	1.72247	1.28433	1.5034	0.301853	64	-0.92934	0.821898	-0.784321	#DIV/0!	greater	0	0.95	O35737	Heterogeneous nuclear ribonucleoprotein H;Heterogeneous nuclear ribonucleoprotein H, N-terminally processed	Hnrnph1	1	0	17.6
60	33	33	66	17.5963	18.0618	-0.465521	0.614696	0.386605	0.50065	0.174191	64	-2.67248	0.99523	-0.756248	#DIV/0!	greater	0	0.95	O35841	Apoptosis inhibitor 5	Api5	1	2	6.2
61	33	33	66	19.7166	20.068	-0.351339	1.75997	1.96314	1.86156	0.335889	64	-1.046	0.850252	-0.911943	#DIV/0!	greater	0	0.95	O35900	U6 snRNA-associated Sm-like protein LSm2	Lsm2	1	1	20
62	33	33	66	20.0575	18.5246	1.53295	2.93086	1.137	2.03393	0.351096	64	4.36617	2.35779e-05	0.946961	#DIV/0!	greater	0	0.95	O35945	Aldehyde dehydrogenase, cytosolic 1	Aldh1a7	0.000906364	4	24.6
63	33	33	66	22.1744	21.88	0.2944	1.84134	2.83988	2.34061	0.376637	64	0.781655	0.21865	-0.334212	#DIV/0!	greater	0	0.95	O35955	Proteasome subunit beta type-10	Psmb10	0.865985	4	22.3
64	33	33	66	20.4247	18.7949	1.62979	2.69197	1.21115	1.95156	0.343913	64	4.73895	6.19134e-06	1.05579	#DIV/0!	greater	0	0.95	O54734	Dolichyl-diphosphooligosaccharide--protein glycosyltransferase 48 kDa subunit	Ddost	0.000261035	7	17.9
65	33	33	66	17.6259	17.9668	-0.340879	0.606011	0.644709	0.62536	0.194681	64	-1.75096	0.957628	-0.665804	#DIV/0!	greater	0	0.95	O54774	AP-3 complex subunit delta-1	Ap3d1	1	2	3.1
66	33	33	66	17.5749	18.2113	-0.636409	0.715245	0.414397	0.564821	0.185018	64	-3.43972	0.999485	-0.945206	#DIV/0!	greater	0	0.95	O54784	Death-associated protein kinase 3	Dapk3	1	2	7.4
67	33	33	66	17.6172	17.8121	-0.194918	0.811317	0.824737	0.818027	0.22266	64	-0.875408	0.807687	-0.56654	#DIV/0!	greater	0	0.95	O54962	Barrier-to-autointegration factor;Barrier-to-autointegration factor, N-terminally processed	Banf1	1	2	34.8
68	33	33	66	17.7119	17.9679	-0.256079	0.577256	0.407395	0.492326	0.172737	64	-1.48248	0.92844	-0.544378	#DIV/0!	greater	0	0.95	O55022	Membrane-associated progesterone receptor component 1	Pgrmc1	1	4	27.2
69	33	33	66	20.0023	19.2243	0.778009	3.33004	1.50014	2.41509	0.382582	64	2.03357	0.0230726	0.139474	#DIV/0!	greater	0	0.95	O55023	Inositol monophosphatase 1	Impa1	0.199708	8	31
70	33	33	66	21.3461	20.7055	0.640533	1.84734	2.01251	1.92992	0.342002	64	1.8729	0.0328257	0.0697283	#DIV/0!	greater	0	0.95	O55029	Coatomer subunit beta	Copb2	0.26002	16	24.1
71	33	33	66	17.9782	18.0971	-0.118915	2.00202	0.984835	1.49343	0.30085	64	-0.395264	0.653019	-0.621038	#DIV/0!	greater	0	0.95	O55101	Synaptogyrin-2	Syngr2	1	3	12.9
72	33	33	66	18.5528	18.292	0.26073	2.9302	1.25299	2.09159	0.356038	64	0.73231	0.233327	-0.333502	#DIV/0!	greater	0	0.95	O55125	Protein NipSnap homolog 1	Nipsnap1	0.886505	2	8.1
73	33	33	66	21.5966	22.3887	-0.792036	0.994328	2.13398	1.56416	0.307892	64	-2.57245	0.993786	-1.30591	#DIV/0!	greater	0	0.95	O55135	Eukaryotic translation initiation factor 6	Eif6	1	2	13.9
74	33	33	66	20.0582	20.7329	-0.674745	5.96422	4.84428	5.40425	0.572303	64	-1.179	0.878619	-1.62993	#DIV/0!	greater	0	0.95	O55137	Acyl-coenzyme A thioesterase 1	Acot1	1	3	27
75	33	33	66	19.8951	19.2935	0.601639	3.98171	3.38659	3.68415	0.472527	64	1.27324	0.10377	-0.187015	#DIV/0!	greater	0	0.95	O55143	Sarcoplasmic/endoplasmic reticulum calcium ATPase 2	Atp2a2	0.553579	13	24.4
76	33	33	66	17.9916	17.9352	0.0563515	0.844797	0.572846	0.708822	0.207265	64	0.271881	0.393294	-0.289577	#DIV/0!	greater	0	0.95	O55222	Integrin-linked protein kinase	Ilk	1	9	20.1
77	33	33	66	22.5031	20.6768	1.82629	0.817237	1.24961	1.03342	0.250263	64	7.29747	2.79073e-10	1.4086	#DIV/0!	greater	0	0.95	O55234	Proteasome subunit beta type-5	Psmb5	2.06601e-08	9	36
78	33	33	66	20.0413	20.173	-0.131727	3.28448	2.13362	2.70905	0.405198	64	-0.325094	0.626915	-0.808007	#DIV/0!	greater	0	0.95	O70133	ATP-dependent RNA helicase A	Dhx9	1	19	15.9
79	33	33	66	18.768	18.5728	0.195179	1.74688	1.21773	1.4823	0.299728	64	0.651187	0.258629	-0.30507	#DIV/0!	greater	0	0.95	O70194	Eukaryotic translation initiation factor 3 subunit D	Eif3d	0.928391	8	21.9
80	33	33	66	17.8059	18.4478	-0.641942	0.714971	0.77609	0.745531	0.212565	64	-3.01999	0.998185	-0.996715	#DIV/0!	greater	0	0.95	O70400	PDZ and LIM domain protein 1	Pdlim1	1	4	14.7
81	33	33	66	18.7686	18.0895	0.679145	3.59368	0.871071	2.23238	0.367826	64	1.84638	0.034731	0.0652399	#DIV/0!	greater	0	0.95	O70423	Membrane primary amine oxidase	Aoc3	0.26954	3	5
82	33	33	66	22.9869	22.2015	0.785403	1.4005	0.9287	1.1646	0.265672	64	2.95629	0.00217797	0.341993	#DIV/0!	greater	0	0.95	O70435	Proteasome subunit alpha type-3	Psma3	0.0317756	6	28.2
83	33	33	66	19.1311	18.499	0.63207	4.61865	1.73129	3.17497	0.43866	64	1.44091	0.0772423	-0.100059	#DIV/0!	greater	0	0.95	O70439	Syntaxin-7	Stx7	0.452716	3	17.2
84	33	33	66	21.8576	21.7626	0.0949485	4.64656	5.24949	4.94802	0.547613	64	0.173386	0.431448	-0.819025	#DIV/0!	greater	0	0.95	O70475	UDP-glucose 6-dehydrogenase	Ugdh	1	20	41
85	33	33	66	17.9606	17.8649	0.0957121	2.58701	0.975416	1.78121	0.328561	64	0.291307	0.385879	-0.45266	#DIV/0!	greater	0	0.95	O70492	Sorting nexin-3	Snx3	1	2	10.5
86	33	33	66	18.2002	20.3674	-2.16721	5.45053	14.6805	10.0655	0.781045	64	-2.77476	0.996384	-3.47079	#DIV/0!	greater	0	0.95	O82803			1	16	84.3
87	33	33	66	17.4604	18.0702	-0.609858	0.617206	0.699362	0.658284	0.19974	64	-3.05326	0.998352	-0.943226	#DIV/0!	greater	0	0.95	O88291	DBIRD complex subunit ZNF326	Znf326	1	3	7.1
88	33	33	66	20.5685	19.3709	1.19761	3.27597	3.30149	3.28873	0.446449	64	2.68251	0.00464366	0.452476	#DIV/0!	greater	0	0.95	O88310;Q80ZA0	Intelectin-1a;Intelectin-1b	Itln1;Itln1b	0.0583583	5	16.3
89	33	33	66	22.0592	21.79	0.269227	7.97495	7.29398	7.63446	0.680217	64	0.395796	0.346786	-0.866063	#DIV/0!	greater	0	0.95	O88312	Anterior gradient protein 2 homolog	Agr2	1	6	30.9
90	33	33	66	22.6069	21.6733	0.933618	2.87292	3.49723	3.18507	0.439357	64	2.12496	0.0187282	0.200325	#DIV/0!	greater	0	0.95	O88329	Unconventional myosin-Ia	Myo1a	0.171174	44	51.2
91	33	33	66	21.1491	20.9149	0.234258	1.41337	2.18466	1.79902	0.330199	64	0.709444	0.240313	-0.316849	#DIV/0!	greater	0	0.95	O88342	WD repeat-containing protein 1	Wdr1	0.892298	13	27.1
92	33	33	66	18.831	19.1891	-0.358133	3.92195	1.99383	2.95789	0.423398	64	-0.845855	0.799607	-1.06479	#DIV/0!	greater	0	0.95	O88428	Bifunctional 3-phosphoadenosine 5-phosphosulfate synthase 2;Sulfate adenylyltransferase;Adenylyl-sulfate kinase	Papss2	1	16	31.9
93	33	33	66	19.04	18.5361	0.503836	3.39654	1.62767	2.5121	0.390191	64	1.29126	0.10063	-0.147397	#DIV/0!	greater	0	0.95	O88451	Retinol dehydrogenase 7	Rdh7	0.548012	3	18
94	33	33	66	18.3682	18.3919	-0.0236242	2.10655	1.47329	1.78992	0.329363	64	-0.0717271	0.528479	-0.573335	#DIV/0!	greater	0	0.95	O88456	Calpain small subunit 1	Capns1	1	4	17.5
95	33	33	66	18.0062	18.0777	-0.0715333	1.8802	0.533006	1.2066	0.270421	64	-0.264526	0.603888	-0.522869	#DIV/0!	greater	0	0.95	O88531	Palmitoyl-protein thioesterase 1	Ppt1	1	2	6.5
96	33	33	66	21.4924	20.0684	1.42407	3.95866	4.71891	4.33878	0.512793	64	2.77708	0.0035935	0.568209	#DIV/0!	greater	0	0.95	O88533	Aromatic-L-amino-acid decarboxylase	Ddc	0.0479255	8	21.9
97	33	33	66	17.5626	18.2568	-0.694255	0.632995	0.516449	0.574722	0.186632	64	-3.7199	0.999789	-1.00575	#DIV/0!	greater	0	0.95	O88544	COP9 signalosome complex subunit 4	Cops4	1	2	7.1
98	33	33	66	18.636	19.5158	-0.879776	1.47542	1.89384	1.68463	0.319529	64	-2.75335	0.996166	-1.41307	#DIV/0!	greater	0	0.95	O88569	Heterogeneous nuclear ribonucleoproteins A2/B1	Hnrnpa2b1	1	7	25.8
99	33	33	66	17.8121	18.2527	-0.440539	1.04953	0.558683	0.804105	0.220757	64	-1.99559	0.97488	-0.808986	#DIV/0!	greater	0	0.95	O88685	26S protease regulatory subunit 6A	Psmc3	1	4	13.6
100	33	33	66	17.6998	17.9871	-0.287245	0.497221	0.618587	0.557904	0.183881	64	-1.56212	0.938405	-0.594146	#DIV/0!	greater	0	0.95	O88712	C-terminal-binding protein 1	Ctbp1	1	3	12.2
101	33	33	66	19.8367	19.2242	0.612533	4.96422	4.6105	4.78736	0.538649	64	1.13717	0.129854	-0.286479	#DIV/0!	greater	0	0.95	O88844	Isocitrate dehydrogenase [NADP] cytoplasmic	Idh1	0.635654	19	50.5
102	33	33	66	17.6348	18.2146	-0.579776	0.65921	0.472197	0.565704	0.185162	64	-3.13118	0.998688	-0.888814	#DIV/0!	greater	0	0.95	O88908	Sterol O-acyltransferase 2	Soat2	1	2	3.2
103	33	33	66	17.612	18.2544	-0.642424	0.486921	0.610462	0.548692	0.182357	64	-3.52289	0.999603	-0.94678	#DIV/0!	greater	0	0.95	O88986	2-amino-3-ketobutyrate coenzyme A ligase, mitochondrial	Gcat	1	2	10.1
104	33	33	66	18.3517	18.1587	0.192933	0.949345	0.639744	0.794544	0.219441	64	0.879205	0.19129	-0.173316	#DIV/0!	greater	0	0.95	O89079	Coatomer subunit epsilon	Cope	0.814383	2	8.1
105	33	33	66	17.7606	18.3104	-0.549806	0.747797	1.21315	0.980474	0.243768	64	-2.25545	0.986234	-0.956657	#DIV/0!	greater	0	0.95	O89110	Caspase-8;Caspase-8 subunit p18;Caspase-8 subunit p10	Casp8	1	2	5.2
106	33	33	66	20.395	19.6395	0.755455	6.43182	5.70599	6.0689	0.606475	64	1.24565	0.108717	-0.256761	#DIV/0!	greater	0	0.95	P00329	Alcohol dehydrogenase 1	Adh1	0.572958	6	19.5
107	33	33	66	17.7522	18.2485	-0.496333	0.565525	0.574585	0.570055	0.185873	64	-2.67028	0.995202	-0.806558	#DIV/0!	greater	0	0.95	P00375	Dihydrofolate reductase	Dhfr	1	4	25.7
108	33	33	66	20.7965	19.215	1.58146	4.13839	2.6291	3.38375	0.452853	64	3.49221	0.00043696	0.825641	#DIV/0!	greater	0	0.95	P00405	Cytochrome c oxidase subunit 2	Mtco2	0.00936241	7	30.8
109	33	33	66	19.0149	19.4543	-0.439391	12.7277	7.88359	10.3057	0.790307	64	-0.555975	0.709917	-1.75842	#DIV/0!	greater	0	0.95	P00688	Pancreatic alpha-amylase	Amy2	1	17	41.1
110	33	33	66	21.5778	22.2404	-0.66263	2.12675	2.77791	2.45233	0.385521	64	-1.71879	0.954757	-1.30607	#DIV/0!	greater	0	0.95	P00698			1	2	19
111	33	33	66	17.6893	17.7338	-0.0445	0.909581	0.456451	0.683016	0.203457	64	-0.218719	0.586218	-0.384073	#DIV/0!	greater	0	0.95	P00920	Carbonic anhydrase 2	Ca2	1	2	19.6
112	33	33	66	18.1075	18.0276	0.0798485	2.17126	0.51392	1.34259	0.285253	64	0.279922	0.39022	-0.396242	#DIV/0!	greater	0	0.95	P01027	Complement C3;Complement C3 beta chain;C3-beta-c;Complement C3 alpha chain;C3a anaphylatoxin;Acylation stimulating protein;Complement C3b alpha chain;Complement C3c alpha chain fragment 1;Complement C3dg fragment;Complement C3g fragment;Complement C3d fragment;Complement C3f fragment;Complement C3c alpha chain fragment 2	C3	1	6	5.2
113	33	33	66	17.695	18.521	-0.826039	1.94437	0.910867	1.42762	0.294147	64	-2.80825	0.996702	-1.31697	#DIV/0!	greater	0	0.95	P01837	Ig kappa chain C region		1	3	28
114	33	33	66	17.8259	18.1815	-0.355594	1.76369	0.915198	1.33944	0.284918	64	-1.24806	0.891721	-0.831126	#DIV/0!	greater	0	0.95	P01867	Ig gamma-2B chain C region	Igh-3	1	1	4
115	33	33	66	19.3651	18.5668	0.798215	3.30923	1.56194	2.43559	0.384202	64	2.07759	0.0208822	0.156976	#DIV/0!	greater	0	0.95	P01878	Ig alpha chain C region		0.184412	3	8.1
116	33	33	66	17.8568	18.2223	-0.365464	2.13259	0.652323	1.39246	0.290502	64	-1.25804	0.893527	-0.850315	#DIV/0!	greater	0	0.95	P01899	H-2 class I histocompatibility antigen, D-B alpha chain	H2-D1	1	2	12.7
117	33	33	66	20.6088	20.1849	0.423909	5.92989	6.5928	6.26134	0.616016	64	0.688147	0.246924	-0.604229	#DIV/0!	greater	0	0.95	P01942	Hemoglobin subunit alpha	Hba	0.911664	4	51.4
118	33	33	66	22.3789	21.7433	0.635621	5.3902	6.22508	5.80764	0.593278	64	1.07137	0.144013	-0.354567	#DIV/0!	greater	0	0.95	P02088;P02089	Hemoglobin subunit beta-1;Hemoglobin subunit beta-2	Hbb-b1;Hbb-b2	0.686952	4	50.3
120	33	33	66	17.6614	18.4327	-0.77123	0.467439	1.6763	1.07187	0.254876	64	-3.0259	0.998216	-1.19662	#DIV/0!	greater	0	0.95	P02468	Laminin subunit gamma-1	Lamc1	1	4	3.6
121	33	33	66	17.5103	18.0522	-0.541961	1.3218	0.744998	1.0334	0.25026	64	-2.16559	0.982962	-0.959648	#DIV/0!	greater	0	0.95	P02816	Prolactin-inducible protein homolog	Pip	1	3	26.7
122	33	33	66	18.4225	19.6909	-1.26836	2.43417	2.97926	2.70671	0.405022	64	-3.13157	0.998689	-1.94435	#DIV/0!	greater	0	0.95	P04040	Catalase	CAT	1	4	23.5
123	33	33	66	18.1594	18.5983	-0.438921	2.31653	1.77157	2.04405	0.351968	64	-1.24705	0.891538	-1.02636	#DIV/0!	greater	0	0.95	P04117	Fatty acid-binding protein, adipocyte	Fabp4	1	6	43.9
124	33	33	66	29.5707	30.5038	-0.933061	1.29198	1.29807	1.29502	0.280154	64	-3.33053	0.999279	-1.40064	#DIV/0!	greater	0	0.95	P04264	Keratin, type II cytoskeletal 1	KRT1	1	3	68.8
125	33	33	66	21.1604	21.3482	-0.187879	4.35892	3.90766	4.13329	0.500502	64	-0.37538	0.645691	-1.02322	#DIV/0!	greater	0	0.95	P05064	Fructose-bisphosphate aldolase A	Aldoa	1	4	70.1
126	33	33	66	24.1119	23.4287	0.683203	0.857882	0.474724	0.666303	0.200953	64	3.39982	0.000582756	0.34781	#DIV/0!	greater	0	0.95	P05201	Aspartate aminotransferase, cytoplasmic	Got1	0.0117179	18	45.5
127	33	33	66	22.4062	22.054	0.352158	0.737905	1.3569	1.0474	0.25195	64	1.39773	0.0835106	-0.0683505	#DIV/0!	greater	0	0.95	P05202	Aspartate aminotransferase, mitochondrial	Got2	0.47663	11	23
128	33	33	66	18.101	18.459	-0.358091	10.5382	2.28584	6.412	0.623383	64	-0.574432	0.716155	-1.39852	#DIV/0!	greater	0	0.95	P05208	Chymotrypsin-like elastase family member 2A	Cela2a	1	6	28.8
129	33	33	66	24.3439	24.8126	-0.46873	1.97345	1.55858	1.76601	0.327156	64	-1.43274	0.921601	-1.01476	#DIV/0!	greater	0	0.95	P05213;P68373;P68369;P05214	Tubulin alpha-1B chain;Tubulin alpha-1C chain;Tubulin alpha-1A chain;Tubulin alpha-3 chain	Tuba1b;Tuba1c;Tuba1a;Tuba3a	1	6	45.5
130	33	33	66	17.7241	17.9951	-0.271042	0.836213	0.609865	0.723039	0.209334	64	-1.29479	0.899977	-0.620423	#DIV/0!	greater	0	0.95	P05480	Neuronal proto-oncogene tyrosine-protein kinase Src	Src	1	1	5
131	33	33	66	26.16	25.4274	0.732633	0.627353	0.730284	0.678818	0.202831	64	3.61203	0.00029888	0.394105	#DIV/0!	greater	0	0.95	P06151	L-lactate dehydrogenase A chain	Ldha	0.00697564	11	34.3
132	33	33	66	19.3187	19.2031	0.115642	3.73014	2.7813	3.25572	0.444203	64	0.260337	0.39772	-0.625738	#DIV/0!	greater	0	0.95	P06728	Apolipoprotein A-IV	Apoa4	1	13	36.2
133	33	33	66	21.9702	21.2531	0.717115	2.06425	1.58824	1.82625	0.332688	64	2.15552	0.0174441	0.161854	#DIV/0!	greater	0	0.95	P06745	Glucose-6-phosphate isomerase	Gpi	0.161698	14	33.7
134	33	33	66	20.4296	20.1506	0.279052	4.37496	2.84845	3.6117	0.467858	64	0.596445	0.276491	-0.50181	#DIV/0!	greater	0	0.95	P06801	NADP-dependent malic enzyme	Me1	0.950984	3	8.2
135	33	33	66	21.5769	19.1526	2.42429	19.2554	6.01446	12.6349	0.875073	64	2.77039	0.00365995	0.963783	#DIV/0!	greater	0	0.95	P07146	Anionic trypsin-2	Prss2	0.0483187	4	25.2
136	33	33	66	18.4301	19.3535	-0.923464	1.98884	2.40055	2.1947	0.364708	64	-2.53206	0.993098	-1.53217	#DIV/0!	greater	0	0.95	P07309	Transthyretin	Ttr	1	2	15.6
137	33	33	66	17.9141	18.9253	-1.01123	1.90575	2.93988	2.42281	0.383193	64	-2.63895	0.994784	-1.65078	#DIV/0!	greater	0	0.95	P07310	Creatine kinase M-type	Ckm	1	2	27.3
138	33	33	66	24.5103	24.719	-0.208745	0.883261	0.923509	0.903385	0.233988	64	-0.892119	0.812164	-0.599275	#DIV/0!	greater	0	0.95	P07356	Annexin A2	Anxa2	1	22	53.4
139	33	33	66	25.287	25.1353	0.151706	1.32943	0.860968	1.0952	0.257635	64	0.588841	0.27902	-0.27829	#DIV/0!	greater	0	0.95	P07724	Serum albumin	Alb	0.952603	13	21.1
141	33	33	66	23.6971	23.0682	0.628933	2.45626	1.91625	2.18626	0.364006	64	1.72781	0.0444225	0.0214027	#DIV/0!	greater	0	0.95	P07759	Serine protease inhibitor A3K	Serpina3k	0.309195	7	27
142	33	33	66	20.2116	20.1531	0.0585182	2.48177	2.26801	2.37489	0.379385	64	0.154245	0.438951	-0.57468	#DIV/0!	greater	0	0.95	P07901	Heat shock protein HSP 90-alpha	Hsp90aa1	1	13	35.1
143	33	33	66	18.0802	18.1445	-0.0643	0.868684	0.600545	0.734615	0.211003	64	-0.304736	0.619222	-0.416466	#DIV/0!	greater	0	0.95	P08003	Protein disulfide-isomerase A4	Pdia4	1	8	14.6
144	33	33	66	18.9846	18.9838	0.000806061	2.87481	1.44103	2.15792	0.361639	64	0.00222891	0.499114	-0.602775	#DIV/0!	greater	0	0.95	P08030	Adenine phosphoribosyltransferase	Aprt	1	5	25.6
145	33	33	66	22.3918	21.7928	0.599021	2.3645	2.64028	2.50239	0.389435	64	1.53818	0.0644674	-0.0509515	#DIV/0!	greater	0	0.95	P08113	Endoplasmin	Hsp90b1	0.403152	19	31
146	33	33	66	17.4069	18.1709	-0.763948	0.498268	1.57701	1.03764	0.250773	64	-3.04638	0.998319	-1.18249	#DIV/0!	greater	0	0.95	P08122	Collagen alpha-2(IV) chain;Canstatin	Col4a2	1	2	1.5
147	33	33	66	17.8816	18.331	-0.449406	1.29766	0.53427	0.915963	0.235612	64	-1.9074	0.969521	-0.842645	#DIV/0!	greater	0	0.95	P08226	Apolipoprotein E	Apoe	1	3	11.9
148	33	33	66	24.143	24.1782	-0.0352333	5.91793	3.83795	4.87794	0.543721	64	-0.0648004	0.525733	-0.942711	#DIV/0!	greater	0	0.95	P08249	Malate dehydrogenase, mitochondrial	Mdh2	1	25	70.1
149	33	33	66	19.2714	19.2523	0.0191061	3.55053	2.3614	2.95596	0.42326	64	0.0451402	0.482068	-0.687321	#DIV/0!	greater	0	0.95	P08752	Guanine nucleotide-binding protein G(i) subunit alpha-2	Gnai2	1	4	24.5
150	33	33	66	17.3544	18.9274	-1.57295	0.268467	3.67913	1.9738	0.345867	64	-4.54783	0.999988	-2.1502	#DIV/0!	greater	0	0.95	P08758	Annexin A5	ANXA5	1	2	27.8
151	33	33	66	17.9896	18.5784	-0.588864	0.604159	0.812169	0.708164	0.207169	64	-2.84243	0.997	-0.934632	#DIV/0!	greater	0	0.95	P08775	DNA-directed RNA polymerase II subunit RPB1	Polr2a	1	4	2.4
152	33	33	66	24.3098	24.1873	0.122452	0.519999	1.23716	0.878578	0.230753	64	0.530659	0.298746	-0.262679	#DIV/0!	greater	0	0.95	P09103	Protein disulfide-isomerase	P4hb	0.988508	23	47.7
153	33	33	66	21.8477	21.862	-0.0142879	5.52562	5.88823	5.70693	0.588111	64	-0.0242945	0.509653	-0.995852	#DIV/0!	greater	0	0.95	P09405	Nucleolin	Ncl	1	21	31.3
154	33	33	66	21.6645	21.5814	0.0831848	3.79565	4.6697	4.23268	0.506484	64	0.16424	0.43503	-0.762143	#DIV/0!	greater	0	0.95	P09411	Phosphoglycerate kinase 1	Pgk1	1	19	51.8
155	33	33	66	19.0509	18.5341	0.516821	2.0154	1.31915	1.66728	0.317879	64	1.62584	0.0544489	-0.0137232	#DIV/0!	greater	0	0.95	P09470	Angiotensin-converting enzyme;Angiotensin-converting enzyme, soluble form	Ace	0.361242	6	6.4
156	33	33	66	20.5231	20.2316	0.291503	5.64211	4.80069	5.2214	0.562538	64	0.518193	0.303055	-0.647379	#DIV/0!	greater	0	0.95	P09528	Ferritin heavy chain;Ferritin heavy chain, N-terminally processed	Fth1	0.995209	8	55.5
158	33	33	66	19.3749	19.6352	-0.260303	1.67611	3.21168	2.44389	0.384857	64	-0.676364	0.749377	-0.902634	#DIV/0!	greater	0	0.95	P0DP26^Asp			1	3	51.7
159	33	33	66	17.3093	18.5172	-1.20786	0.496032	2.94116	1.71859	0.322734	64	-3.7426	0.999804	-1.74651	#DIV/0!	greater	0	0.95	P10107	Annexin A1	Anxa1	1	7	18.5
160	33	33	66	21.9087	21.3415	0.567145	5.62321	5.68971	5.65646	0.585505	64	0.968644	0.168185	-0.41007	#DIV/0!	greater	0	0.95	P10126	Elongation factor 1-alpha 1	Eef1a1	0.745242	11	35.7
161	33	33	66	18.0157	18.205	-0.189312	2.10102	1.33203	1.71653	0.32254	64	-0.586942	0.720346	-0.727635	#DIV/0!	greater	0	0.95	P10493	Nidogen-1	Nid1	1	2	2.2
162	33	33	66	20.7016	19.4429	1.25873	1.47919	1.99594	1.73757	0.324511	64	3.87886	0.000125162	0.717118	#DIV/0!	greater	0	0.95	P10518	Delta-aminolevulinic acid dehydratase	Alad	0.00327174	9	35.2
163	33	33	66	18.4438	19.3811	-0.937294	2.02748	2.1303	2.07889	0.354955	64	-2.6406	0.994807	-1.52972	#DIV/0!	greater	0	0.95	P10639	Thioredoxin	Txn	1	2	31.4
164	33	33	66	22.0567	21.9438	0.11293	0.962838	0.596111	0.779474	0.21735	64	0.519579	0.302575	-0.249829	#DIV/0!	greater	0	0.95	P10649	Glutathione S-transferase Mu 1	Gstm1	0.995209	7	40.8
165	33	33	66	22.2372	21.0876	1.14955	2.07109	2.99724	2.53417	0.3919	64	2.93327	0.00232514	0.495462	#DIV/0!	greater	0	0.95	P10852	4F2 cell-surface antigen heavy chain	Slc3a2	0.0327811	11	24.5
167	33	33	66	19.0407	19.1766	-0.135867	3.94877	2.56506	3.25691	0.444284	64	-0.30581	0.619629	-0.877383	#DIV/0!	greater	0	0.95	P10922	Histone H1.0;Histone H1.0, N-terminally processed	H1f0	1	5	27.3
168	33	33	66	18.2753	18.0421	0.233233	2.71667	0.491308	1.60399	0.311788	64	0.748052	0.228585	-0.287144	#DIV/0!	greater	0	0.95	P11276	Fibronectin;Anastellin	Fn1	0.876129	4	2.6
169	33	33	66	23.4727	24.2506	-0.777918	0.809909	1.01281	0.911359	0.235019	64	-3.31002	0.999232	-1.17017	#DIV/0!	greater	0	0.95	P11352	Glutathione peroxidase 1	Gpx1	1	6	39.3
170	33	33	66	24.3562	24.5674	-0.211155	3.54832	1.44327	2.4958	0.388922	64	-0.542922	0.705465	-0.860271	#DIV/0!	greater	0	0.95	P11499	Heat shock protein HSP 90-beta	Hsp90ab1	1	21	45.6
171	33	33	66	25.5866	25.6573	-0.0706515	5.1943	5.56261	5.37845	0.570935	64	-0.123747	0.549048	-1.02355	#DIV/0!	greater	0	0.95	P11679	Keratin, type II cytoskeletal 8	Krt8	1	18	66.5
172	33	33	66	22.7836	21.7379	1.04577	6.22182	5.11459	5.66821	0.586112	64	1.78425	0.0395617	0.0675407	#DIV/0!	greater	0	0.95	P11725	Ornithine carbamoyltransferase, mitochondrial	Otc	0.290997	12	33.1
173	33	33	66	18.4022	18.5845	-0.182209	1.81421	0.978805	1.39651	0.290924	64	-0.626312	0.733331	-0.667765	#DIV/0!	greater	0	0.95	P11930	Nucleoside diphosphate-linked moiety X motif 19, mitochondrial	Nudt19	1	2	10.4
174	33	33	66	21.0578	21.3319	-0.274145	4.64549	3.45575	4.05062	0.495472	64	-0.553302	0.709008	-1.10109	#DIV/0!	greater	0	0.95	P11983	T-complex protein 1 subunit alpha	Tcp1	1	16	39.2
175	33	33	66	18.127	18.418	-0.291003	1.40132	0.629048	1.01518	0.248045	64	-1.17319	0.877466	-0.704993	#DIV/0!	greater	0	0.95	P12367	cAMP-dependent protein kinase type II-alpha regulatory subunit	Prkar2a	1	5	16.2
176	33	33	66	17.903	18.4518	-0.548733	1.93911	0.621276	1.28019	0.278545	64	-1.97	0.973416	-1.01363	#DIV/0!	greater	0	0.95	P12382	ATP-dependent 6-phosphofructokinase, liver type	Pfkl	1	5	11.7
177	33	33	66	22.5886	22.3188	0.269836	13.3386	11.7724	12.5555	0.872319	64	0.309332	0.379037	-1.18608	#DIV/0!	greater	0	0.95	P12710	Fatty acid-binding protein, liver	Fabp1	1	14	83.5
178	33	33	66	17.9686	18.7844	-0.815745	2.07528	1.9205	1.99789	0.347972	64	-2.34429	0.98891	-1.39651	#DIV/0!	greater	0	0.95	P12787	Cytochrome c oxidase subunit 5A, mitochondrial	Cox5a	1	4	26.7
179	33	33	66	18.4585	18.2738	0.184748	2.33178	0.759985	1.54588	0.306088	64	0.603579	0.274128	-0.326117	#DIV/0!	greater	0	0.95	P12791	Cytochrome P450 2B10	Cyp2b10	0.947846	6	12.2
180	33	33	66	19.0695	18.507	0.562524	4.0908	1.05694	2.57387	0.394958	64	1.42426	0.0796141	-0.0966661	#DIV/0!	greater	0	0.95	P12815	Programmed cell death protein 6	Pdcd6	0.464534	3	25.1
181	33	33	66	20.6276	20.4222	0.205382	3.48543	4.65094	4.06819	0.496545	64	0.413622	0.340267	-0.623358	#DIV/0!	greater	0	0.95	P12970	60S ribosomal protein L7a	Rpl7a	1	8	29.7
182	33	33	66	18.9243	19.3657	-0.441421	2.13793	1.74452	1.94122	0.343001	64	-1.28694	0.898624	-1.01389	#DIV/0!	greater	0	0.95	P13020	Gelsolin	Gsn	1	5	14.5
183	33	33	66	20.7641	20.8485	-0.084397	5.80315	4.07322	4.93819	0.547068	64	-0.154271	0.561059	-0.997461	#DIV/0!	greater	0	0.95	P13707	Glycerol-3-phosphate dehydrogenase [NAD(+)], cytoplasmic	Gpd1	1	13	42.4
184	33	33	66	19.4549	19.3459	0.109042	5.44106	3.79273	4.6169	0.528972	64	0.20614	0.418668	-0.773819	#DIV/0!	greater	0	0.95	P13745;P10648	Glutathione S-transferase A1;Glutathione S-transferase A1, N-terminally processed;Glutathione S-transferase A2	Gsta1;Gsta2	1	10	40.4
185	33	33	66	24.4076	20.7131	3.69446	2.57823	3.63973	3.10898	0.434077	64	8.51107	2.03126e-12	2.96998	#DIV/0!	greater	0	0.95	P14094	Sodium/potassium-transporting ATPase subunit beta-1	Atp1b1	1.65929e-10	8	21.7
186	33	33	66	18.0587	18.5277	-0.469024	2.25525	2.19784	2.22655	0.367345	64	-1.2768	0.896856	-1.08213	#DIV/0!	greater	0	0.95	P14115	60S ribosomal protein L27a	Rpl27a	1	3	17.6
187	33	33	66	19.4924	19.0897	0.402694	3.8975	2.91457	3.40604	0.454342	64	0.886324	0.189381	-0.355608	#DIV/0!	greater	0	0.95	P14131	40S ribosomal protein S16	Rps16	0.811543	10	58.9
188	33	33	66	21.9257	21.1236	0.802103	6.28617	6.7563	6.52123	0.62867	64	1.27587	0.103306	-0.247156	#DIV/0!	greater	0	0.95	P14148	60S ribosomal protein L7	Rpl7	0.553364	12	42.6
189	33	33	66	21.6869	20.8567	0.83027	2.19897	3.86763	3.0333	0.428761	64	1.93644	0.0286161	0.114661	#DIV/0!	greater	0	0.95	P14152	Malate dehydrogenase, cytoplasmic	Mdh1	0.236717	10	37.4
190	33	33	66	23.5632	23.2819	0.281382	1.88951	2.88671	2.38811	0.380439	64	0.739624	0.231116	-0.353576	#DIV/0!	greater	0	0.95	P14206	40S ribosomal protein SA	Rpsa	0.880668	8	40
191	33	33	66	17.7186	18.7944	-1.0758	0.584113	1.95968	1.27189	0.277641	64	-3.8748	0.999873	-1.53919	#DIV/0!	greater	0	0.95	P14211	Calreticulin	Calr	1	7	28.8
192	33	33	66	18.2817	18.5708	-0.289145	3.41138	1.7474	2.57939	0.395381	64	-0.731308	0.76637	-0.949042	#DIV/0!	greater	0	0.95	P14246	Solute carrier family 2, facilitated glucose transporter member 2	Slc2a2	1	5	8.8
193	33	33	66	20.7939	19.0768	1.71705	5.33017	2.87389	4.10203	0.498606	64	3.44369	0.000508563	0.884866	#DIV/0!	greater	0	0.95	P14483	H-2 class II histocompatibility antigen, A beta chain	H2-Ab1	0.0105507	5	27.2
194	33	33	66	18.7577	19.5822	-0.824461	4.75942	5.01887	4.88914	0.544345	64	-1.51459	0.9326	-1.73298	#DIV/0!	greater	0	0.95	P14602	Heat shock protein beta-1	Hspb1	1	4	25.4
195	33	33	66	18.6086	18.5685	0.0401333	1.45302	0.364718	0.908868	0.234697	64	0.171	0.432382	-0.35158	#DIV/0!	greater	0	0.95	P14685	26S proteasome non-ATPase regulatory subunit 3	Psmd3	1	5	12.3
196	33	33	66	17.7112	18.3722	-0.661052	0.812057	1.64283	1.22744	0.272746	64	-2.42369	0.990899	-1.11627	#DIV/0!	greater	0	0.95	P14824	Annexin A6	Anxa6	1	4	5.2
197	33	33	66	20.0051	19.0716	0.933561	3.42604	2.41034	2.91819	0.420547	64	2.21987	0.0149885	0.231662	#DIV/0!	greater	0	0.95	P14869	60S acidic ribosomal protein P0	Rplp0	0.149087	10	37.5
198	33	33	66	17.9184	19.7892	-1.87083	1.78045	11.7296	6.75502	0.63984	64	-2.9239	0.997612	-2.93873	#DIV/0!	greater	0	0.95	P15252			1	10	74.6
199	33	33	66	22.6495	21.962	0.68743	0.601083	2.43204	1.51656	0.303171	64	2.26747	0.0133734	0.181433	#DIV/0!	greater	0	0.95	P15532	Nucleoside diphosphate kinase A	Nme1	0.136555	4	61.8
200	33	33	66	17.7626	18.246	-0.483476	1.14403	0.520611	0.832322	0.224597	64	-2.15264	0.982438	-0.858331	#DIV/0!	greater	0	0.95	P15626	Glutathione S-transferase Mu 2	Gstm2	1	2	25.2
201	33	33	66	17.8723	19.0761	-1.20386	1.68545	1.44047	1.56296	0.307774	64	-3.91151	0.999888	-1.71754	#DIV/0!	greater	0	0.95	P15864	Histone H1.2	Hist1h1c	1	3	33.5
202	33	33	66	18.5414	18.3006	0.240806	2.64038	1.90642	2.2734	0.37119	64	0.648741	0.259413	-0.378714	#DIV/0!	greater	0	0.95	P16015	Carbonic anhydrase 3	Ca3	0.928391	3	11.5
203	33	33	66	17.753	17.9568	-0.203821	1.97064	1.15124	1.56094	0.307575	64	-0.662672	0.74504	-0.717167	#DIV/0!	greater	0	0.95	P16125	L-lactate dehydrogenase B chain	Ldhb	1	2	14.7
204	33	33	66	19.2064	17.8506	1.35574	2.68974	0.687647	1.68869	0.319914	64	4.23782	3.69372e-05	0.821796	#DIV/0!	greater	0	0.95	P16301	Phosphatidylcholine-sterol acyltransferase	Lcat	0.00133356	2	6.2
205	33	33	66	17.911	17.8978	0.0131727	0.826099	0.634981	0.73054	0.210417	64	0.0626031	0.475139	-0.338015	#DIV/0!	greater	0	0.95	P16332	Methylmalonyl-CoA mutase, mitochondrial	Mut	1	2	4.3
206	33	33	66	22.7646	22.0256	0.739055	1.09301	1.35756	1.22529	0.272506	64	2.71206	0.0042887	0.284238	#DIV/0!	greater	0	0.95	P16406	Glutamyl aminopeptidase	Enpep	0.0554983	18	21.7
207	33	33	66	19.5096	19.649	-0.139427	1.40866	1.33478	1.37172	0.288331	64	-0.483567	0.684828	-0.620655	#DIV/0!	greater	0	0.95	P16546	Spectrin alpha chain, non-erythrocytic 1	Sptan1	1	15	8.4
208	33	33	66	21.7705	18.0363	3.73424	2.34144	0.453303	1.39737	0.291014	64	12.8318	1.17175e-19	3.24854	#DIV/0!	greater	0	0.95	P16675	Lysosomal protective protein;Lysosomal protective protein 32 kDa chain;Lysosomal protective protein 20 kDa chain	Ctsa	1.53148e-17	5	11.6
209	33	33	66	23.471	23.2574	0.213579	4.32318	2.60399	3.46358	0.458164	64	0.466162	0.321341	-0.551103	#DIV/0!	greater	0	0.95	P16858	Glyceraldehyde-3-phosphate dehydrogenase	Gapdh	1	12	48.6
210	33	33	66	22.9044	23.3459	-0.441458	4.95882	2.2717	3.61526	0.468088	64	-0.943108	0.825414	-1.2227	#DIV/0!	greater	0	0.95	P17182	Alpha-enolase	Eno1	1	28	66.4
211	33	33	66	19.3401	19.3352	0.00489697	2.25054	2.48926	2.3699	0.378986	64	0.0129212	0.494865	-0.627636	#DIV/0!	greater	0	0.95	P17225	Polypyrimidine tract-binding protein 1	Ptbp1	1	5	20.9
212	33	33	66	17.3885	18.1208	-0.732315	0.519729	0.481455	0.500592	0.174181	64	-4.20434	0.999959	-1.02303	#DIV/0!	greater	0	0.95	P17426	AP-2 complex subunit alpha-1	Ap2a1	1	2	9.1
213	33	33	66	20.0872	19.8403	0.246873	2.21112	2.09305	2.15209	0.36115	64	0.683573	0.248356	-0.355892	#DIV/0!	greater	0	0.95	P17427	AP-2 complex subunit alpha-2	Ap2a2	0.911802	7	14.5
214	33	33	66	20.2996	20.0486	0.251091	1.19155	1.75057	1.47106	0.298589	64	0.840926	0.20176	-0.247257	#DIV/0!	greater	0	0.95	P17563;Q63836	Selenium-binding protein 1;Selenium-binding protein 2	Selenbp1;Selenbp2	0.822695	9	24.6
215	33	33	66	19.5654	20.6499	-1.08452	2.73075	3.77444	3.25259	0.44399	64	-2.44267	0.991325	-1.82555	#DIV/0!	greater	0	0.95	P17742	Peptidyl-prolyl cis-trans isomerase A;Peptidyl-prolyl cis-trans isomerase A, N-terminally processed	Ppia	1	3	57.9
216	33	33	66	23.0832	23.2018	-0.118618	1.24378	1.30147	1.27263	0.277721	64	-0.427113	0.664635	-0.582138	#DIV/0!	greater	0	0.95	P17751	Triosephosphate isomerase	Tpi1	1	12	49.5
218	33	33	66	21.05	18.0509	2.99914	9.55008	0.765627	5.15785	0.559104	64	5.36419	5.98088e-07	2.06599	#DIV/0!	greater	0	0.95	P17892	Pancreatic lipase-related protein 2	Pnliprp2	3.12681e-05	11	23.9
219	33	33	66	23.1717	23.1771	-0.00541212	9.44018	7.66205	8.55111	0.719895	64	-0.00751793	0.502987	-1.20693	#DIV/0!	greater	0	0.95	P17897	Lysozyme C-1	Lyz1	1	2	25.7
220	33	33	66	18.214	18.2563	-0.0422212	1.48783	1.27035	1.37909	0.289104	64	-0.146041	0.557826	-0.52474	#DIV/0!	greater	0	0.95	P18653	Ribosomal protein S6 kinase alpha-1	Rps6ka1	1	6	16
221	33	33	66	17.6141	18.0251	-0.411036	0.737047	0.962939	0.849993	0.226969	64	-1.81098	0.962582	-0.78985	#DIV/0!	greater	0	0.95	P18654	Ribosomal protein S6 kinase alpha-3	Rps6ka3	1	3	10
222	33	33	66	19.4471	20.0447	-0.597582	3.1158	2.68889	2.90234	0.419404	64	-1.42484	0.920468	-1.29757	#DIV/0!	greater	0	0.95	P18760	Cofilin-1	Cfl1	1	6	44
223	33	33	66	17.9055	18.066	-0.160467	1.34501	0.986699	1.16585	0.265815	64	-0.603677	0.725904	-0.604116	#DIV/0!	greater	0	0.95	P18872	Guanine nucleotide-binding protein G(o) subunit alpha	Gnao1	1	2	12.1
224	33	33	66	21.1238	20.8905	0.233339	2.63187	2.11637	2.37412	0.379323	64	0.615147	0.27032	-0.399756	#DIV/0!	greater	0	0.95	P19096	Fatty acid synthase;[Acyl-carrier-protein] S-acetyltransferase;[Acyl-carrier-protein] S-malonyltransferase;3-oxoacyl-[acyl-carrier-protein] synthase;3-oxoacyl-[acyl-carrier-protein] reductase;3-hydroxyacyl-[acyl-carrier-protein] dehydratase;Enoyl-[acyl-carrier-protein] reductase;Oleoyl-[acyl-carrier-protein] hydrolase	Fasn	0.945875	29	15.9
225	33	33	66	23.1946	22.39	0.804645	1.61409	1.80711	1.7106	0.321982	64	2.49904	0.00751504	0.267253	#DIV/0!	greater	0	0.95	P19157	Glutathione S-transferase P 1	Gstp1	0.0876978	5	33.3
226	33	33	66	20.4176	20.7696	-0.351985	5.16548	3.85319	4.50934	0.522774	64	-0.673302	0.74841	-1.2245	#DIV/0!	greater	0	0.95	P19253	60S ribosomal protein L13a	Rpl13a	1	9	39.9
227	33	33	66	21.0915	20.1141	0.977385	1.66351	1.78613	1.72482	0.323318	64	3.02299	0.0017989	0.437763	#DIV/0!	greater	0	0.95	P19467	Mucin-13	Muc13	0.0286728	5	10.1
228	33	33	66	19.7225	19.8529	-0.130442	4.08381	4.19634	4.14007	0.500913	64	-0.26041	0.602308	-0.966472	#DIV/0!	greater	0	0.95	P19639	Glutathione S-transferase Mu 3	Gstm3	1	7	37.6
229	33	33	66	20.8644	18.2461	2.61826	3.81856	1.03946	2.42901	0.383683	64	6.82403	1.89219e-09	1.97789	#DIV/0!	greater	0	0.95	P19783	Cytochrome c oxidase subunit 4 isoform 1, mitochondrial	Cox4i1	1.23654e-07	7	40.8
230	33	33	66	23.2528	23.3917	-0.138885	0.61569	0.522366	0.569028	0.185706	64	-0.747877	0.771363	-0.44883	#DIV/0!	greater	0	0.95	P20029	78 kDa glucose-regulated protein	Hspa5	1	22	42.6
231	33	33	66	18.1912	17.888	0.303133	1.9542	0.800019	1.37711	0.288897	64	1.04928	0.148998	-0.179039	#DIV/0!	greater	0	0.95	P20060	Beta-hexosaminidase subunit beta	Hexb	0.700227	6	10.3
232	33	33	66	19.044	19.3131	-0.269094	2.62607	1.65019	2.13813	0.359977	64	-0.747531	0.771259	-0.8699	#DIV/0!	greater	0	0.95	P20108	Thioredoxin-dependent peroxide reductase, mitochondrial	Prdx3	1	4	17.1
233	33	33	66	20.2164	21.5797	-1.36331	5.30995	3.57346	4.44171	0.518839	64	-2.62761	0.994625	-2.22926	#DIV/0!	greater	0	0.95	P20152	Vimentin	Vim	1	16	51.1
234	33	33	66	18.0027	17.9936	0.00913333	1.25731	0.702588	0.979949	0.243702	64	0.0374774	0.485111	-0.397609	#DIV/0!	greater	0	0.95	P21271	Unconventional myosin-Vb	Myo5b	1	9	5.7
235	33	33	66	21.7393	20.3081	1.43122	3.3664	4.12404	3.74522	0.476427	64	3.00408	0.00189961	0.636061	#DIV/0!	greater	0	0.95	P21278	Guanine nucleotide-binding protein subunit alpha-11	Gna11	0.0292093	8	29.2
236	33	33	66	17.7848	18.4798	-0.695024	1.07748	0.832532	0.955006	0.240581	64	-2.88894	0.997365	-1.09656	#DIV/0!	greater	0	0.95	P21300	Aldose reductase-related protein 1	Akr1b7	1	3	12.7
237	33	33	66	21.5579	20.9823	0.575673	2.8557	4.25975	3.55772	0.464349	64	1.23974	0.109799	-0.199331	#DIV/0!	greater	0	0.95	P21447;P06795	Multidrug resistance protein 1A;Multidrug resistance protein 1B	Abcb1a;Abcb1b	0.576332	29	30.4
238	33	33	66	19.6093	19.8817	-0.272391	2.41915	2.6919	2.55553	0.393548	64	-0.692141	0.754324	-0.929228	#DIV/0!	greater	0	0.95	P21981	Protein-glutamine gamma-glutamyltransferase 2	Tgm2	1	9	17.8
239	33	33	66	19.0826	18.3032	0.779339	6.13454	2.00185	4.0682	0.496546	64	1.56952	0.0607288	-0.0494016	#DIV/0!	greater	0	0.95	P22599	Alpha-1-antitrypsin 1-2	Serpina1b	0.385229	2	14
240	33	33	66	17.4248	18.2918	-0.866976	0.440429	0.548527	0.494478	0.173114	64	-5.00813	0.999998	-1.1559	#DIV/0!	greater	0	0.95	P22892	AP-1 complex subunit gamma-1	Ap1g1	1	2	3.2
241	33	33	66	20.1336	19.8469	0.286794	2.70745	2.57885	2.64315	0.400239	64	0.716557	0.238127	-0.38121	#DIV/0!	greater	0	0.95	P23116	Eukaryotic translation initiation factor 3 subunit A	Eif3a	0.892298	18	14.9
242	33	33	66	17.3127	18.1169	-0.804203	0.533651	0.423812	0.478732	0.170335	64	-4.7213	0.999993	-1.08849	#DIV/0!	greater	0	0.95	P23249	Putative helicase MOV-10	Mov10	1	2	2.4
243	33	33	66	22.7799	21.4383	1.34155	3.03706	3.00348	3.02027	0.427839	64	3.13563	0.00129493	0.627476	#DIV/0!	greater	0	0.95	P23492	Purine nucleoside phosphorylase	Pnp	0.0219801	15	58.1
244	33	33	66	17.9775	18.1636	-0.186152	1.60287	0.775692	1.18928	0.268473	64	-0.693373	0.754708	-0.634236	#DIV/0!	greater	0	0.95	P23591	GDP-L-fucose synthase	Tsta3	1	3	14.6
245	33	33	66	17.8062	17.9547	-0.148545	1.71242	0.657156	1.18479	0.267965	64	-0.554346	0.709363	-0.595783	#DIV/0!	greater	0	0.95	P23780	Beta-galactosidase	Glb1	1	3	4
246	33	33	66	26.0057	19.0382	6.96746	1.17505	2.51524	1.84515	0.334406	64	20.8354	1.61551e-30	6.40933	#DIV/0!	greater	0	0.95	P23953	Carboxylesterase 1C	Ces1c	1.05574e-27	15	34.8
247	33	33	66	24.1694	24.4634	-0.293933	0.96061	1.11958	1.0401	0.25107	64	-1.17072	0.876974	-0.712973	#DIV/0!	greater	0	0.95	P24270	Catalase	Cat	1	15	48.2
248	33	33	66	19.9569	19.2446	0.712306	2.58246	1.38324	1.98285	0.34666	64	2.05477	0.0219942	0.133727	#DIV/0!	greater	0	0.95	P24369	Peptidyl-prolyl cis-trans isomerase B	Ppib	0.192929	4	22.7
249	33	33	66	18.9463	18.8591	0.0871818	3.40674	2.80671	3.10673	0.43392	64	0.200917	0.4207	-0.637036	#DIV/0!	greater	0	0.95	P24452	Macrophage-capping protein	Capg	1	3	9.7
250	33	33	66	18.5991	18.5361	0.0629424	1.59962	1.45518	1.5274	0.304252	64	0.206876	0.418382	-0.444859	#DIV/0!	greater	0	0.95	P24472	Glutathione S-transferase A4	Gsta4	1	3	18.9
251	33	33	66	22.8415	22.0976	0.743912	1.23993	2.11833	1.67913	0.319007	64	2.33196	0.0114309	0.211485	#DIV/0!	greater	0	0.95	P24527	Leukotriene A-4 hydrolase	Lta4h	0.124501	16	28
252	33	33	66	23.3059	21.6956	1.61035	2.52186	4.66335	3.59261	0.46662	64	3.4511	0.000496954	0.831557	#DIV/0!	greater	0	0.95	P24549	Retinal dehydrogenase 1	Aldh1a1	0.0104761	12	42.3
253	33	33	66	18.8331	18.871	-0.0378303	6.70452	3.46209	5.0833	0.555049	64	-0.0681567	0.527063	-0.964214	#DIV/0!	greater	0	0.95	P24822	Intestinal-type alkaline phosphatase	Iap	1	11	21.5
254	33	33	66	18.3519	18.8716	-0.519679	1.79885	1.20128	1.50006	0.301518	64	-1.72354	0.955191	-1.02292	#DIV/0!	greater	0	0.95	P25206	DNA replication licensing factor MCM3	Mcm3	1	7	10.1
255	33	33	66	19.9296	19.9184	0.0112152	4.21349	3.8283	4.0209	0.49365	64	0.0227188	0.490973	-0.812694	#DIV/0!	greater	0	0.95	P25444	40S ribosomal protein S2	Rps2	1	10	39.2
256	33	33	66	18	18.3831	-0.383052	1.21168	0.760387	0.986035	0.244458	64	-1.56694	0.93897	-0.791055	#DIV/0!	greater	0	0.95	P25911	Tyrosine-protein kinase Lyn	Lyn	1	3	7
257	33	33	66	19.6951	19.8642	-0.169139	1.50726	2.77822	2.14274	0.360365	64	-0.469356	0.679795	-0.770593	#DIV/0!	greater	0	0.95	P26039	Talin-1	Tln1	1	20	13.5
258	33	33	66	20.4721	19.9026	0.569473	2.34836	2.9715	2.65993	0.401507	64	1.41834	0.0804717	-0.100648	#DIV/0!	greater	0	0.95	P26040	Ezrin	Ezr	0.467451	16	43.9
259	33	33	66	18.6016	19.597	-0.995452	2.06078	1.64503	1.8529	0.335108	64	-2.97054	0.997909	-1.55475	#DIV/0!	greater	0	0.95	P26041	Moesin	Msn	1	3	15.3
260	33	33	66	17.7324	18.0236	-0.291215	0.513496	0.473509	0.493503	0.172943	64	-1.68388	0.951462	-0.579859	#DIV/0!	greater	0	0.95	P26150;P26149;O35469	3 beta-hydroxysteroid dehydrogenase/Delta 5-->4-isomerase type 3;3-beta-hydroxy-Delta(5)-steroid dehydrogenase;Steroid Delta-isomerase;3 beta-hydroxysteroid dehydrogenase/Delta 5-->4-isomerase type 2;3-beta-hydroxy-Delta(5)-steroid dehydrogenase;Steroid Delta-isomerase;3 beta-hydroxysteroid dehydrogenase/Delta 5-->4-isomerase type 6;3-beta-hydroxy-Delta(5)-steroid dehydrogenase;Steroid Delta-isom…	Hsd3b3;Hsd3b2;Hsd3b6	1	3	10.5
261	33	33	66	20.5447	20.4099	0.134818	4.48712	3.85539	4.17126	0.502796	64	0.268137	0.394728	-0.704354	#DIV/0!	greater	0	0.95	P26231	Catenin alpha-1	Ctnna1	1	16	28
262	33	33	66	22.4027	21.588	0.814673	3.26442	3.46239	3.3634	0.451489	64	1.80441	0.0379361	0.0611312	#DIV/0!	greater	0	0.95	P26443;P00366	Glutamate dehydrogenase 1, mitochondrial	Glud1	0.283328	26	47.7
263	33	33	66	17.8493	17.8392	0.0100545	1.43375	0.736751	1.08525	0.256462	64	0.0392048	0.484425	-0.417984	#DIV/0!	greater	0	0.95	P27046	Alpha-mannosidase 2	Man2a1	1	3	3.7
264	33	33	66	18.1265	18.0554	0.0710879	2.00963	0.564543	1.28709	0.279294	64	0.254527	0.399952	-0.395058	#DIV/0!	greater	0	0.95	P27048;P63163	Small nuclear ribonucleoprotein-associated protein B;Small nuclear ribonucleoprotein-associated protein N	Snrpb;Snrpn	1	4	18.6
265	33	33	66	19.0565	18.606	0.450521	3.42465	1.13313	2.27889	0.371638	64	1.21226	0.114935	-0.169747	#DIV/0!	greater	0	0.95	P27601	Guanine nucleotide-binding protein subunit alpha-13	Gna13	0.584513	6	23.3
266	33	33	66	18.2402	17.9461	0.294142	1.3624	0.745211	1.0538	0.252719	64	1.16391	0.12439	-0.127649	#DIV/0!	greater	0	0.95	P27612	Phospholipase A-2-activating protein	Plaa	0.616747	4	7.7
267	33	33	66	20.7511	20.8573	-0.106182	5.58154	4.24805	4.9148	0.545771	64	-0.194554	0.576821	-1.01708	#DIV/0!	greater	0	0.95	P27659	60S ribosomal protein L3	Rpl3	1	15	41.4
268	33	33	66	21.9305	22.0036	-0.0731394	4.58191	4.39214	4.48702	0.521479	64	-0.140254	0.55555	-0.943495	#DIV/0!	greater	0	0.95	P27773	Protein disulfide-isomerase A3	Pdia3	1	15	34.1
269	33	33	66	19.8595	18.4892	1.37033	3.25485	1.59638	2.42562	0.383415	64	3.57402	0.000337412	0.730408	#DIV/0!	greater	0	0.95	P28063	Proteasome subunit beta type-8	Psmb8	0.00734995	7	34.8
270	33	33	66	17.7738	17.9996	-0.225806	0.664527	0.598349	0.631438	0.195625	64	-1.15428	0.873662	-0.552306	#DIV/0!	greater	0	0.95	P28076	Proteasome subunit beta type-9	Psmb9	1	2	14.2
271	33	33	66	22.8776	22.2874	0.590218	3.51928	5.28674	4.40301	0.516574	64	1.14256	0.128738	-0.271951	#DIV/0!	greater	0	0.95	P28271	Cytoplasmic aconitate hydratase	Aco1	0.632561	20	29.4
272	33	33	66	17.6488	18.3477	-0.698815	0.787062	0.483476	0.635269	0.196217	64	-3.56144	0.999649	-1.0263	#DIV/0!	greater	0	0.95	P28660	Nck-associated protein 1	Nckap1	1	6	7
273	33	33	66	17.627	17.9455	-0.318509	0.38688	0.487728	0.437304	0.162798	64	-1.95647	0.972612	-0.590221	#DIV/0!	greater	0	0.95	P28740	Kinesin-like protein KIF2A	Kif2a	1	4	6.1
274	33	33	66	18.2074	18.1092	0.098203	1.50099	0.998236	1.24961	0.275198	64	0.356845	0.361191	-0.361106	#DIV/0!	greater	0	0.95	P28825	Meprin A subunit alpha	Mep1a	1	3	5.5
275	33	33	66	23.0612	21.0393	2.02189	3.50471	1.78089	2.6428	0.400212	64	5.05204	1.94651e-06	1.35393	#DIV/0!	greater	0	0.95	P28843	Dipeptidyl peptidase 4;Dipeptidyl peptidase 4 membrane form;Dipeptidyl peptidase 4 soluble form	Dpp4	9.42257e-05	9	12.9
276	33	33	66	17.8889	18.3025	-0.413606	0.915814	0.556146	0.73598	0.211199	64	-1.95838	0.972726	-0.766099	#DIV/0!	greater	0	0.95	P28867	Protein kinase C delta type;Protein kinase C delta type regulatory subunit;Protein kinase C delta type catalytic subunit	Prkcd	1	6	10.5
277	33	33	66	21.1361	21.4811	-0.344994	6.97201	5.44734	6.20967	0.613469	64	-0.562366	0.712084	-1.36888	#DIV/0!	greater	0	0.95	P29341	Polyadenylate-binding protein 1	Pabpc1	1	20	31.6
278	33	33	66	21.462	21.1253	0.336764	2.21946	1.74569	1.98258	0.346635	64	0.971521	0.167473	-0.241775	#DIV/0!	greater	0	0.95	P29391	Ferritin light chain 1	Ftl1	0.745242	5	48.6
279	33	33	66	17.8643	18.3888	-0.52447	1.20195	0.645896	0.923922	0.236633	64	-2.21638	0.984887	-0.919414	#DIV/0!	greater	0	0.95	P29452	Caspase-1;Caspase-1 subunit p20;Caspase-1 subunit p10	Casp1	1	3	6.7
280	33	33	66	22.6644	22.2142	0.450133	6.03643	3.45009	4.74326	0.536163	64	0.839546	0.202144	-0.444729	#DIV/0!	greater	0	0.95	P29758	Ornithine aminotransferase, mitochondrial	Oat	0.822695	19	55.1
281	33	33	66	26.8014	26.2362	0.565182	0.574265	1.30152	0.937894	0.238416	64	2.37057	0.0103919	0.167263	#DIV/0!	greater	0	0.95	P30275	Creatine kinase U-type, mitochondrial	Ckmt1	0.116088	18	46.2
282	33	33	66	17.8918	18.491	-0.599182	0.597951	0.946916	0.772433	0.216366	64	-2.7693	0.996329	-0.960299	#DIV/0!	greater	0	0.95	P30416	Peptidyl-prolyl cis-trans isomerase FKBP4;Peptidyl-prolyl cis-trans isomerase FKBP4, N-terminally processed	Fkbp4	1	7	18.1
283	33	33	66	19.2449	19.4296	-0.184776	3.38687	1.71417	2.55052	0.393163	64	-0.469973	0.680014	-0.84097	#DIV/0!	greater	0	0.95	P30999	Catenin delta-1	Ctnnd1	1	17	27.7
284	33	33	66	21.6414	22.4763	-0.834858	13.2418	16.7787	15.0103	0.953789	64	-0.875306	0.80766	-2.42674	#DIV/0!	greater	0	0.95	P31001	Desmin	Des	1	34	68.9
285	33	33	66	17.6252	18.1135	-0.488245	2.04995	0.943935	1.49694	0.301204	64	-1.62098	0.945031	-0.990959	#DIV/0!	greater	0	0.95	P31428	Dipeptidase 1	Dpep1	1	3	8.5
286	33	33	66	17.9194	18.3076	-0.388194	0.912215	0.82172	0.866968	0.229224	64	-1.69352	0.95239	-0.770771	#DIV/0!	greater	0	0.95	P32020	Non-specific lipid-transfer protein	Scp2	1	4	6.6
287	33	33	66	17.7573	18.3827	-0.625391	0.59718	1.08458	0.84088	0.225749	64	-2.7703	0.996339	-1.00217	#DIV/0!	greater	0	0.95	P32067	Lupus La protein homolog	Ssb	1	3	8.4
288	33	33	66	17.7512	17.8094	-0.058103	0.957913	0.516976	0.737445	0.211409	64	-0.274838	0.607837	-0.410947	#DIV/0!	greater	0	0.95	P32261	Antithrombin-III	Serpinc1	1	2	6.7
289	33	33	66	17.8427	18.2738	-0.431097	1.01036	0.308007	0.659186	0.199877	64	-2.15682	0.982609	-0.764694	#DIV/0!	greater	0	0.95	P32921	Tryptophan--tRNA ligase, cytoplasmic;T1-TrpRS;T2-TrpRS	Wars	1	4	13.1
290	33	33	66	21.1673	20.9085	0.258815	4.69519	4.53341	4.6143	0.528824	64	0.489417	0.31311	-0.623799	#DIV/0!	greater	0	0.95	P34914	Bifunctional epoxide hydrolase 2;Cytosolic epoxide hydrolase 2;Lipid-phosphate phosphatase	Ephx2	1	21	47.1
291	33	33	66	17.5752	18.1051	-0.529952	0.514266	0.718688	0.616477	0.193293	64	-2.7417	0.996042	-0.85256	#DIV/0!	greater	0	0.95	P35235	Tyrosine-protein phosphatase non-receptor type 11	Ptpn11	1	2	3.4
292	33	33	66	20.8436	20.153	0.690652	0.80293	2.1747	1.48882	0.300385	64	2.29922	0.0123832	0.189305	#DIV/0!	greater	0	0.95	P35278	Ras-related protein Rab-5C	Rab5c	0.129479	6	49.1
293	33	33	66	19.9727	19.9012	0.0714576	3.00567	2.23568	2.62067	0.398533	64	0.179302	0.429134	-0.593699	#DIV/0!	greater	0	0.95	P35279;P61294	Ras-related protein Rab-6A;Ras-related protein Rab-6B	Rab6a;Rab6b	1	4	21.6
294	33	33	66	17.9078	18.2484	-0.340542	0.946354	0.655114	0.800734	0.220294	64	-1.54586	0.936465	-0.708215	#DIV/0!	greater	0	0.95	P35282	Ras-related protein Rab-21	Rab21	1	4	24.8
295	33	33	66	18.9087	18.9821	-0.0733576	3.36442	1.83046	2.59744	0.396762	64	-0.18489	0.57305	-0.735559	#DIV/0!	greater	0	0.95	P35486	Pyruvate dehydrogenase E1 component subunit alpha, somatic form, mitochondrial	Pdha1	1	5	12.6
296	33	33	66	17.7595	18.2848	-0.525239	0.924986	0.568625	0.746806	0.212746	64	-2.46885	0.991882	-0.880316	#DIV/0!	greater	0	0.95	P35564	Calnexin	Canx	1	6	10.3
297	33	33	66	17.7339	18.1276	-0.393676	1.14703	0.568964	0.857999	0.228035	64	-1.72638	0.955448	-0.774269	#DIV/0!	greater	0	0.95	P35576	Glucose-6-phosphatase	G6pc	1	1	4.8
298	33	33	66	20.9877	20.5313	0.456448	3.01545	3.02074	3.01809	0.427685	64	1.06725	0.144934	-0.257364	#DIV/0!	greater	0	0.95	P35979	60S ribosomal protein L12	Rpl12	0.68883	5	44.8
299	33	33	66	21.8563	21.7778	0.0784727	4.13944	4.79621	4.46783	0.520363	64	0.150804	0.440302	-0.790019	#DIV/0!	greater	0	0.95	P35980	60S ribosomal protein L18	Rpl18	1	5	28.7
300	33	33	66	21.1748	20.5895	0.585376	3.68433	3.7353	3.70982	0.47417	64	1.23453	0.11076	-0.206021	#DIV/0!	greater	0	0.95	P37040	NADPH--cytochrome P450 reductase	Por	0.579054	10	18.6
301	33	33	66	18.2815	18.6076	-0.326055	1.39975	1.54823	1.47399	0.298886	64	-1.0909	0.860297	-0.824898	#DIV/0!	greater	0	0.95	P37804	Transgelin	Tagln	1	10	44.3
302	33	33	66	21.4531	21.1348	0.318327	3.13868	5.13737	4.13803	0.500789	64	0.635652	0.263635	-0.517496	#DIV/0!	greater	0	0.95	P38647	Stress-70 protein, mitochondrial	Hspa9	0.933797	13	25.8
303	33	33	66	17.7476	18.2482	-0.500642	0.617083	0.512604	0.564843	0.185021	64	-2.70586	0.995639	-0.809446	#DIV/0!	greater	0	0.95	P39053	Dynamin-1	Dnm1	1	3	11.8
304	33	33	66	18.7864	18.8887	-0.102376	2.09474	1.92993	2.01234	0.349228	64	-0.293149	0.614822	-0.685241	#DIV/0!	greater	0	0.95	P39054	Dynamin-2	Dnm2	1	8	20
305	33	33	66	17.2371	18.1865	-0.949382	0.313298	0.735926	0.524612	0.178311	64	-5.32431	0.999999	-1.24698	#DIV/0!	greater	0	0.95	P39654	Arachidonate 15-lipoxygenase	Alox15	1	2	6
306	33	33	66	20.5024	20.1093	0.393103	2.9986	2.22218	2.61039	0.39775	64	0.988316	0.16336	-0.270748	#DIV/0!	greater	0	0.95	P40124	Adenylyl cyclase-associated protein 1	Cap1	0.743861	9	23.8
307	33	33	66	24.198	24.039	0.158942	5.0202	3.8162	4.4182	0.517465	64	0.307156	0.379861	-0.704713	#DIV/0!	greater	0	0.95	P40142	Transketolase	Tkt	1	27	51.5
308	33	33	66	18.8499	18.0525	0.797373	2.0796	0.360828	1.22021	0.271942	64	2.93214	0.00233255	0.343498	#DIV/0!	greater	0	0.95	P40336	Vacuolar protein sorting-associated protein 26A	Vps26a	0.0327811	3	10.1
309	33	33	66	19.2948	19.06	0.234806	4.10996	2.95599	3.53297	0.462731	64	0.507436	0.306797	-0.537497	#DIV/0!	greater	0	0.95	P41105	60S ribosomal protein L28	Rpl28	1	5	29.9
310	33	33	66	18.1045	18.3281	-0.223591	1.44038	0.54029	0.990334	0.24499	64	-0.912652	0.817575	-0.632483	#DIV/0!	greater	0	0.95	P41216	Long-chain-fatty-acid--CoA ligase 1	Acsl1	1	5	11.4
311	33	33	66	22.0807	20.9053	1.17546	1.87949	4.36561	3.12255	0.435024	64	2.70206	0.00440598	0.4494	#DIV/0!	greater	0	0.95	P42125	Enoyl-CoA delta isomerase 1, mitochondrial	Eci1	0.0559089	8	28.4
312	33	33	66	17.61	18.0303	-0.420285	0.558422	0.30032	0.429371	0.161315	64	-2.60537	0.9943	-0.689521	#DIV/0!	greater	0	0.95	P42225	Signal transducer and activator of transcription 1	Stat1	1	3	4.7
313	33	33	66	19.674	19.2046	0.469412	1.95135	1.22287	1.58711	0.310143	64	1.51354	0.0675333	-0.0482201	#DIV/0!	greater	0	0.95	P42669	Transcriptional activator protein Pur-alpha	Pura	0.414775	3	19.9
314	33	33	66	20.8389	20.9235	-0.0846121	3.42588	2.43174	2.92881	0.421312	64	-0.20083	0.579266	-0.787787	#DIV/0!	greater	0	0.95	P42932	T-complex protein 1 subunit theta	Cct8	1	13	24.5
315	33	33	66	19.5315	20.0965	-0.564945	7.92472	7.2339	7.57931	0.677755	64	-0.833554	0.796184	-1.69613	#DIV/0!	greater	0	0.95	P43274	Histone H1.4	Hist1h1e	1	5	35.6
316	33	33	66	18.3834	18.8399	-0.456494	2.0764	1.80905	1.94272	0.343134	64	-1.33037	0.905941	-1.02919	#DIV/0!	greater	0	0.95	P43275	Histone H1.1	Hist1h1a	1	3	24.9
317	33	33	66	19.775	20.116	-0.340924	7.66032	7.18388	7.4221	0.670689	64	-0.508319	0.693511	-1.46031	#DIV/0!	greater	0	0.95	P43276	Histone H1.5	Hist1h1b	1	8	34.5
318	33	33	66	21.5535	21.1467	0.406761	10.0834	12.0137	11.0485	0.818295	64	0.497083	0.310417	-0.958984	#DIV/0!	greater	0	0.95	P43277	Histone H1.3	Hist1h1d	1	3	35.3
319	33	33	66	18.0599	18.516	-0.456121	1.44503	0.93246	1.18875	0.268412	64	-1.69933	0.952943	-0.904105	#DIV/0!	greater	0	0.95	P45376	Aldose reductase	Akr1b1	1	4	13.6
320	33	33	66	17.7014	17.9435	-0.24207	1.22792	0.781208	1.00457	0.246744	64	-0.981055	0.83487	-0.653889	#DIV/0!	greater	0	0.95	P45700	Mannosyl-oligosaccharide 1,2-alpha-mannosidase IA	Man1a1	1	4	9.3
321	33	33	66	20.0852	19.3547	0.730442	2.23874	1.73059	1.98466	0.346818	64	2.10613	0.0195604	0.151599	#DIV/0!	greater	0	0.95	P45952	Medium-chain specific acyl-CoA dehydrogenase, mitochondrial	Acadm	0.176313	7	15.7
322	33	33	66	17.714	18.5107	-0.796694	1.27362	0.678443	0.97603	0.243215	64	-3.27568	0.999148	-1.20262	#DIV/0!	greater	0	0.95	P46460	Vesicle-fusing ATPase	Nsf	1	5	7.7
323	33	33	66	19.2885	19.3162	-0.0277485	2.64609	2.0575	2.35179	0.377535	64	-0.073499	0.529181	-0.65786	#DIV/0!	greater	0	0.95	P46471	26S protease regulatory subunit 7	Psmc2	1	6	18
324	33	33	66	18.1504	18.302	-0.151597	1.12561	0.502017	0.813813	0.222086	64	-0.682606	0.75134	-0.522261	#DIV/0!	greater	0	0.95	P46638;P62492	Ras-related protein Rab-11B;Ras-related protein Rab-11A	Rab11b;Rab11a	1	5	24.8
325	33	33	66	20.37	20.5975	-0.227509	2.70835	3.08658	2.89747	0.419051	64	-0.542914	0.705463	-0.926911	#DIV/0!	greater	0	0.95	P46664	Adenylosuccinate synthetase isozyme 2	Adss	1	6	16
326	33	33	66	18.3666	18.4577	-0.0911636	1.60166	0.508073	1.05487	0.252846	64	-0.36055	0.640188	-0.513167	#DIV/0!	greater	0	0.95	P46978	Dolichyl-diphosphooligosaccharide--protein glycosyltransferase subunit STT3A	Stt3a	1	8	13.8
327	33	33	66	22.3693	22.2814	0.0879424	0.981354	2.49199	1.73667	0.324427	64	0.27107	0.393605	-0.45353	#DIV/0!	greater	0	0.95	P47738	Aldehyde dehydrogenase, mitochondrial	Aldh2	1	12	22.4
328	33	33	66	21.4133	19.962	1.45133	3.42058	3.60534	3.51296	0.461418	64	3.14538	0.00125819	0.681221	#DIV/0!	greater	0	0.95	P47740	Fatty aldehyde dehydrogenase	Aldh3a2	0.0216375	8	21.3
329	33	33	66	18.9509	19.0129	-0.0619848	4.57571	2.60939	3.59255	0.466616	64	-0.132839	0.552631	-0.840773	#DIV/0!	greater	0	0.95	P47753	F-actin-capping protein subunit alpha-1	Capza1	1	4	29
330	33	33	66	22.1542	21.9109	0.243379	4.56127	2.85558	3.70843	0.474081	64	0.513369	0.30473	-0.547869	#DIV/0!	greater	0	0.95	P47754	F-actin-capping protein subunit alpha-2	Capza2	0.998202	7	43.7
331	33	33	66	20.6822	20.0307	0.651545	2.37639	2.84693	2.61166	0.397847	64	1.63768	0.0531984	-0.0124666	#DIV/0!	greater	0	0.95	P47757	F-actin-capping protein subunit beta	Capzb	0.356566	6	21.7
332	33	33	66	20.6446	19.6455	0.999133	2.53688	1.84914	2.19301	0.364568	64	2.7406	0.0039697	0.390665	#DIV/0!	greater	0	0.95	P47791	Glutathione reductase, mitochondrial	Gsr	0.0518839	7	23.2
333	33	33	66	20.2172	20.081	0.136294	4.46984	3.87342	4.17163	0.502818	64	0.27106	0.393609	-0.702916	#DIV/0!	greater	0	0.95	P47856	Glutamine--fructose-6-phosphate aminotransferase [isomerizing] 1	Gfpt1	1	14	40.9
334	33	33	66	21.3453	21.0571	0.288197	3.58479	4.88683	4.23581	0.506671	64	0.568805	0.28574	-0.557443	#DIV/0!	greater	0	0.95	P47911	60S ribosomal protein L6	Rpl6	0.958102	10	27
335	33	33	66	17.7635	18.1947	-0.431218	0.57711	0.455307	0.516209	0.176877	64	-2.43796	0.991221	-0.726428	#DIV/0!	greater	0	0.95	P47934	Carnitine O-acetyltransferase	Crat	1	3	6.5
336	33	33	66	17.9475	18.4254	-0.477888	1.10757	0.696918	0.902242	0.23384	64	-2.04365	0.977446	-0.868171	#DIV/0!	greater	0	0.95	P47962	60S ribosomal protein L5	Rpl5	1	9	26.6
337	33	33	66	21.993	23.294	-1.30094	8.88307	5.39026	7.13667	0.657666	64	-1.97812	0.973888	-2.3986	#DIV/0!	greater	0	0.95	P47963	60S ribosomal protein L13	Rpl13	1	8	32.7
338	33	33	66	19.0425	18.9382	0.104315	4.08096	2.92172	3.50134	0.460654	64	0.22645	0.410787	-0.664523	#DIV/0!	greater	0	0.95	P47968	Ribose-5-phosphate isomerase	Rpia	1	7	31.7
339	33	33	66	21.9508	22.2856	-0.334815	0.794068	0.797626	0.795847	0.21962	64	-1.52452	0.933847	-0.701365	#DIV/0!	greater	0	0.95	P48036	Annexin A5	Anxa5	1	7	44.2
340	33	33	66	20.0822	20.3949	-0.312745	2.0763	2.61947	2.34789	0.377222	64	-0.829076	0.794928	-0.942334	#DIV/0!	greater	0	0.95	P48678	Prelamin-A/C;Lamin-A/C	Lmna	1	13	23.3
341	33	33	66	17.7275	18.4773	-0.749788	0.931857	1.33117	1.13151	0.261871	64	-2.86319	0.997168	-1.18685	#DIV/0!	greater	0	0.95	P48722	Heat shock 70 kDa protein 4L	Hspa4l	1	3	4.8
342	33	33	66	20.9871	20.4939	0.493158	3.96013	4.28562	4.12288	0.499871	64	0.986569	0.163785	-0.341134	#DIV/0!	greater	0	0.95	P48758	Carbonyl reductase [NADPH] 1	Cbr1	0.743861	17	71.1
343	33	33	66	17.3824	18.0108	-0.628388	0.411199	0.66887	0.540034	0.180913	64	-3.47343	0.999537	-0.930333	#DIV/0!	greater	0	0.95	P48774	Glutathione S-transferase Mu 5	Gstm5	1	2	14.7
344	33	33	66	17.5349	17.8615	-0.326627	0.523159	0.206093	0.364626	0.148656	64	-2.1972	0.984184	-0.574736	#DIV/0!	greater	0	0.95	P49183	Deoxyribonuclease-1	Dnase1	1	2	6.7
345	33	33	66	17.5554	18.9385	-1.38315	0.550112	1.90338	1.22675	0.272669	64	-5.07262	0.999998	-1.83823	#DIV/0!	greater	0	0.95	P49312	Heterogeneous nuclear ribonucleoprotein A1;Heterogeneous nuclear ribonucleoprotein A1, N-terminally processed	Hnrnpa1	1	3	15.3
346	33	33	66	17.6019	18.1064	-0.504482	1.19356	0.844639	1.0191	0.248523	64	-2.02992	0.976737	-0.91927	#DIV/0!	greater	0	0.95	P49586;Q811Q9	Choline-phosphate cytidylyltransferase A;Choline-phosphate cytidylyltransferase B	Pcyt1a;Pcyt1b	1	2	5.2
347	33	33	66	17.4921	17.9837	-0.491609	0.505895	0.487176	0.496535	0.173474	64	-2.83391	0.996928	-0.781139	#DIV/0!	greater	0	0.95	P49717	DNA replication licensing factor MCM4	Mcm4	1	3	5.1
348	33	33	66	18.0147	18.3402	-0.325518	1.25329	0.789678	1.02149	0.248814	64	-1.30828	0.902271	-0.740791	#DIV/0!	greater	0	0.95	P49718	DNA replication licensing factor MCM5	Mcm5	1	5	8
349	33	33	66	20.4794	19.3009	1.17849	3.41613	1.93085	2.67349	0.402529	64	2.92772	0.002362	0.506664	#DIV/0!	greater	0	0.95	P49722	Proteasome subunit alpha type-2	Psma2	0.0328418	6	36.8
350	33	33	66	18.0135	17.9032	0.110261	1.34556	0.67212	1.00884	0.247269	64	0.445914	0.328582	-0.302434	#DIV/0!	greater	0	0.95	P50171	Estradiol 17-beta-dehydrogenase 8	Hsd17b8	1	2	9.7
351	33	33	66	22.6159	21.6623	0.953606	1.07535	1.25567	1.16551	0.265776	64	3.58801	0.000322714	0.510023	#DIV/0!	greater	0	0.95	P50247	Adenosylhomocysteinase	Ahcy	0.00714893	17	40.5
352	33	33	66	18.4974	18.5426	-0.0452515	2.69626	1.11967	1.90796	0.34005	64	-0.133073	0.552723	-0.6128	#DIV/0!	greater	0	0.95	P50396	Rab GDP dissociation inhibitor alpha	Gdi1	1	4	26.4
353	33	33	66	18.9555	18.469	0.486588	1.47826	1.14074	1.3095	0.281716	64	1.72723	0.0444749	0.0164008	#DIV/0!	greater	0	0.95	P50431	Serine hydroxymethyltransferase, cytosolic	Shmt1	0.309195	6	16.1
354	33	33	66	19.2751	19.3802	-0.105158	2.05815	1.21848	1.63831	0.315106	64	-0.333721	0.63016	-0.631074	#DIV/0!	greater	0	0.95	P50516	V-type proton ATPase catalytic subunit A	Atp6v1a	1	7	15.1
355	33	33	66	21.5627	20.3137	1.24902	1.89456	2.81746	2.35601	0.377873	64	3.30539	0.000778575	0.618343	#DIV/0!	greater	0	0.95	P50544	Very long-chain specific acyl-CoA dehydrogenase, mitochondrial	Acadvl	0.0143324	12	28.5
356	33	33	66	18.5055	19.8286	-1.32309	2.53726	1.99942	2.26834	0.370776	64	-3.56843	0.999657	-1.94192	#DIV/0!	greater	0	0.95	P50580	Proliferation-associated protein 2G4	Pa2g4	1	6	17.8
357	33	33	66	18.1376	18.4674	-0.329785	1.61155	1.05284	1.33219	0.284146	64	-1.16062	0.874946	-0.804028	#DIV/0!	greater	0	0.95	P51150	Ras-related protein Rab-7a	Rab7a	1	3	17.4
358	33	33	66	19.3212	19.8613	-0.540073	9.22812	11.0566	10.1424	0.784021	64	-0.68885	0.753296	-1.84861	#DIV/0!	greater	0	0.95	P51162	Gastrotropin	Fabp6	1	11	81.2
359	33	33	66	19.134	18.6127	0.521258	3.33804	1.20072	2.26938	0.370862	64	1.40553	0.0823497	-0.0977154	#DIV/0!	greater	0	0.95	P51174	Long-chain specific acyl-CoA dehydrogenase, mitochondrial	Acadl	0.472635	7	20.5
360	33	33	66	18.2122	19.0536	-0.841376	1.97006	1.98997	1.98002	0.346412	64	-2.42883	0.991017	-1.41954	#DIV/0!	greater	0	0.95	P51410	60S ribosomal protein L9	Rpl9	1	10	57.3
361	33	33	66	21.7571	21.2829	0.474209	1.15273	3.85128	2.502	0.389405	64	1.21778	0.11389	-0.175714	#DIV/0!	greater	0	0.95	P51432	1-phosphatidylinositol 4,5-bisphosphate phosphodiesterase beta-3	Plcb3	0.584476	14	12.2
362	33	33	66	22.7295	21.0138	1.71579	2.1541	3.20628	2.68019	0.403033	64	4.25719	3.45316e-05	1.04312	#DIV/0!	greater	0	0.95	P51660	Peroxisomal multifunctional enzyme type 2;(3R)-hydroxyacyl-CoA dehydrogenase;Enoyl-CoA hydratase 2	Hsd17b4	0.00128951	18	26.4
363	33	33	66	21.9572	21.8099	0.147361	1.98579	1.27027	1.62803	0.314115	64	0.469129	0.320286	-0.376902	#DIV/0!	greater	0	0.95	P51855	Glutathione synthetase	Gss	1	12	33.3
364	33	33	66	23.0031	21.3293	1.67386	1.83634	3.97612	2.90623	0.419684	64	3.98838	8.67468e-05	0.973402	#DIV/0!	greater	0	0.95	P51881;P48962	ADP/ATP translocase 2;ADP/ATP translocase 2, N-terminally processed;ADP/ATP translocase 1	Slc25a5;Slc25a4	0.00259606	18	59.4
365	33	33	66	19.7474	19.4583	0.289076	3.34962	3.30133	3.32548	0.448936	64	0.643912	0.260967	-0.460205	#DIV/0!	greater	0	0.95	P52196	Thiosulfate sulfurtransferase	Tst	0.928391	4	16.8
366	33	33	66	17.6159	17.9837	-0.367752	0.649117	0.496306	0.572712	0.186306	64	-1.97392	0.973644	-0.678698	#DIV/0!	greater	0	0.95	P52293	Importin subunit alpha-1	Kpna2	1	5	14.2
367	33	33	66	17.5609	18.1365	-0.575588	0.772529	0.494902	0.633715	0.195977	64	-2.93702	0.997699	-0.902676	#DIV/0!	greater	0	0.95	P52479	Ubiquitin carboxyl-terminal hydrolase 10	Usp10	1	2	3.4
368	33	33	66	25.8019	25.1574	0.644439	3.44988	1.29188	2.37088	0.379064	64	1.70008	0.0469857	0.0117763	#DIV/0!	greater	0	0.95	P52480	Pyruvate kinase PKM	Pkm	0.324922	39	66.5
369	33	33	66	18.6203	18.9267	-0.306367	4.25152	1.88716	3.06934	0.431301	64	-0.710332	0.759961	-1.02621	#DIV/0!	greater	0	0.95	P52760	Ribonuclease UK114	Hrsp12	1	4	40
370	33	33	66	21.8531	21.5237	0.329427	2.85475	1.46496	2.15985	0.361801	64	0.91052	0.182983	-0.274424	#DIV/0!	greater	0	0.95	P52825	Carnitine O-palmitoyltransferase 2, mitochondrial	Cpt2	0.794546	10	17.9
371	33	33	66	20.8105	20.0295	0.780976	5.60133	2.64803	4.12468	0.49998	64	1.56201	0.0616083	-0.0534981	#DIV/0!	greater	0	0.95	P53026	60S ribosomal protein L10a	Rpl10a	0.387125	7	23
372	33	33	66	23.216	22.5393	0.676667	3.49619	1.99769	2.74694	0.408021	64	1.65841	0.0510642	-0.00432605	#DIV/0!	greater	0	0.95	P53657	Pyruvate kinase PKLR	Pklr	0.345808	25	51.9
373	33	33	66	19.3111	19.0991	0.211958	1.52035	0.604219	1.06229	0.253734	64	0.835354	0.203313	-0.211528	#DIV/0!	greater	0	0.95	P53994	Ras-related protein Rab-2A	Rab2a	0.822695	6	35.4
374	33	33	66	17.8123	18.3463	-0.533945	0.963568	0.752729	0.858149	0.228055	64	-2.3413	0.988829	-0.914572	#DIV/0!	greater	0	0.95	P54071	Isocitrate dehydrogenase [NADP], mitochondrial	Idh2	1	7	22.3
375	33	33	66	17.9933	18.0605	-0.0671909	1.3321	0.350522	0.84131	0.225806	64	-0.29756	0.616499	-0.444064	#DIV/0!	greater	0	0.95	P54116	Erythrocyte band 7 integral membrane protein	Stom	1	3	13
376	33	33	66	22.3614	18.8043	3.55714	6.76626	1.12541	3.94583	0.489021	64	7.27401	3.06908e-10	2.74096	#DIV/0!	greater	0	0.95	P54310	Hormone-sensitive lipase	Lipe	2.1112e-08	19	32.9
377	33	33	66	19.4866	19.0968	0.389785	1.80833	1.58301	1.69567	0.320574	64	1.2159	0.114245	-0.145258	#DIV/0!	greater	0	0.95	P54822	Adenylosuccinate lyase	Adsl	0.584476	5	9.5
378	33	33	66	19.2245	19.0022	0.222306	3.21545	1.72086	2.46816	0.386763	64	0.574787	0.283725	-0.423206	#DIV/0!	greater	0	0.95	P54869	Hydroxymethylglutaryl-CoA synthase, mitochondrial	Hmgcs2	0.958102	7	20.5
379	33	33	66	17.6905	18.0955	-0.404985	0.726017	0.548812	0.637414	0.196548	64	-2.06049	0.978289	-0.733026	#DIV/0!	greater	0	0.95	P55012	Solute carrier family 12 member 2	Slc12a2	1	4	4
380	33	33	66	23.2843	23.3509	-0.0665818	5.98863	5.56315	5.77589	0.591654	64	-0.112535	0.544624	-1.05406	#DIV/0!	greater	0	0.95	P55050	Fatty acid-binding protein, intestinal	Fabp2	1	10	50.8
381	33	33	66	19.0793	18.5762	0.503115	4.59362	0.918804	2.75621	0.408709	64	1.23099	0.111416	-0.179026	#DIV/0!	greater	0	0.95	P55096	ATP-binding cassette sub-family D member 3	Abcd3	0.580165	9	17.9
382	33	33	66	17.9133	18.229	-0.315715	1.08785	0.52481	0.806331	0.221062	64	-1.42817	0.920948	-0.684671	#DIV/0!	greater	0	0.95	P55258	Ras-related protein Rab-8A	Rab8a	1	2	17.9
383	33	33	66	19.7502	18.8943	0.855867	4.45589	2.57233	3.51411	0.461494	64	1.85456	0.0341337	0.0856276	#DIV/0!	greater	0	0.95	P56135	ATP synthase subunit f, mitochondrial	Atp5j2	0.267142	3	36.4
384	33	33	66	19.1619	20.008	-0.846082	2.66454	1.77746	2.221	0.366887	64	-2.30611	0.987823	-1.45842	#DIV/0!	greater	0	0.95	P56389	Cytidine deaminase	Cda	1	5	46.6
385	33	33	66	18.9884	19.6531	-0.664709	2.40267	2.26414	2.33341	0.376057	64	-1.76758	0.959051	-1.29235	#DIV/0!	greater	0	0.95	P56399	Ubiquitin carboxyl-terminal hydrolase 5	Usp5	1	7	9.4
386	33	33	66	24.4043	24.8349	-0.430621	5.16369	3.41373	4.28871	0.509825	64	-0.844645	0.799272	-1.28153	#DIV/0!	greater	0	0.95	P56480	ATP synthase subunit beta, mitochondrial	Atp5b	1	24	62.6
387	33	33	66	18.0103	18.3808	-0.370436	1.13636	0.836702	0.986533	0.24452	64	-1.51496	0.932646	-0.778543	#DIV/0!	greater	0	0.95	P56959	RNA-binding protein FUS	Fus	1	5	12.5
388	33	33	66	17.6131	18.1035	-0.490421	0.601679	0.411509	0.506594	0.175222	64	-2.79886	0.996615	-0.782869	#DIV/0!	greater	0	0.95	P57016	Ladinin-1	Lad1	1	5	10
389	33	33	66	23.1658	23.3504	-0.184627	2.83394	2.16273	2.49833	0.389119	64	-0.474475	0.681612	-0.834073	#DIV/0!	greater	0	0.95	P57780	Alpha-actinin-4	Actn4	1	26	50.4
390	33	33	66	18.8722	18.6083	0.263852	3.05764	1.44208	2.24986	0.369263	64	0.714535	0.238747	-0.352453	#DIV/0!	greater	0	0.95	P58021	Transmembrane 9 superfamily member 2	Tm9sf2	0.892298	3	7.6
391	33	33	66	19.7462	18.8393	0.906885	2.88691	1.08793	1.98742	0.347059	64	2.61306	0.00558594	0.327639	#DIV/0!	greater	0	0.95	P58137	Acyl-coenzyme A thioesterase 8	Acot8	0.0676002	5	23.8
392	33	33	66	23.3898	23.5778	-0.188033	2.5915	1.87643	2.23397	0.367957	64	-0.51102	0.694452	-0.802158	#DIV/0!	greater	0	0.95	P58252	Elongation factor 2	Eef2	1	36	46.3
393	33	33	66	17.5717	18.0644	-0.49267	0.850401	0.495376	0.672889	0.201943	64	-2.43964	0.991258	-0.829716	#DIV/0!	greater	0	0.95	P58281	Dynamin-like 120 kDa protein, mitochondrial;Dynamin-like 120 kDa protein, form S1	Opa1	1	6	7
394	33	33	66	17.5349	18.1249	-0.589961	0.375823	0.493619	0.434721	0.162317	64	-3.63463	0.999722	-0.860869	#DIV/0!	greater	0	0.95	P59325	Eukaryotic translation initiation factor 5	Eif5	1	2	4
395	33	33	66	21.4315	20.5029	0.928612	3.67264	3.10689	3.38977	0.453256	64	2.04876	0.0222954	0.172123	#DIV/0!	greater	0	0.95	P59999	Actin-related protein 2/3 complex subunit 4	Arpc4	0.194268	8	38.1
396	33	33	66	17.6345	17.9692	-0.334742	0.562596	0.392049	0.477323	0.170084	64	-1.9681	0.973304	-0.618615	#DIV/0!	greater	0	0.95	P60122	RuvB-like 1	Ruvbl1	1	4	12.9
397	33	33	66	18.7153	18.8103	-0.0949697	2.29828	1.81385	2.05606	0.353001	64	-0.269035	0.605616	-0.684134	#DIV/0!	greater	0	0.95	P60229	Eukaryotic translation initiation factor 3 subunit E	Eif3e	1	7	17.8
398	33	33	66	19.9323	20.5601	-0.627818	3.65427	3.74011	3.69719	0.473363	64	-1.32629	0.905272	-1.41787	#DIV/0!	greater	0	0.95	P60335	Poly(rC)-binding protein 1	Pcbp1	1	5	24.7
399	33	33	66	28.3317	27.3618	0.96993	1.42054	1.64042	1.53048	0.304559	64	3.1847	0.00111964	0.461617	#DIV/0!	greater	0	0.95	P60710	Actin, cytoplasmic 1;Actin, cytoplasmic 1, N-terminally processed	Actb	0.0197753	2	67.7
400	33	33	66	18.8543	19.4776	-0.623345	1.93777	2.13639	2.03708	0.351368	64	-1.77405	0.959594	-1.20978	#DIV/0!	greater	0	0.95	P60766	Cell division control protein 42 homolog	Cdc42	1	5	38.2
401	33	33	66	21.4005	21.5154	-0.114918	4.75819	2.96145	3.85982	0.483661	64	-0.2376	0.593525	-0.922155	#DIV/0!	greater	0	0.95	P60843;P10630	Eukaryotic initiation factor 4A-I;Eukaryotic initiation factor 4A-II;Eukaryotic initiation factor 4A-II, N-terminally processed	Eif4a1;Eif4a2	1	13	47.3
402	33	33	66	18.5385	18.6935	-0.155006	1.84577	1.52967	1.68772	0.319822	64	-0.484664	0.685215	-0.688793	#DIV/0!	greater	0	0.95	P60867	40S ribosomal protein S20	Rps20	1	5	31.1
403	33	33	66	17.417	18.1539	-0.736821	0.501006	0.314524	0.407765	0.157204	64	-4.68704	0.999993	-0.999196	#DIV/0!	greater	0	0.95	P61021	Ras-related protein Rab-5B	Rab5b	1	1	14
404	33	33	66	18.8367	18.5559	0.280824	1.57063	1.1101	1.34036	0.285016	64	0.985292	0.164095	-0.194872	#DIV/0!	greater	0	0.95	P61027	Ras-related protein Rab-10	Rab10	0.743861	3	20.5
405	33	33	66	17.9841	18.3373	-0.353145	1.04381	0.703374	0.87359	0.230097	64	-1.53476	0.935115	-0.737181	#DIV/0!	greater	0	0.95	P61079;Q6ZWY6;P62838	Ubiquitin-conjugating enzyme E2 D3;Ubiquitin-conjugating enzyme E2 D2B;Ubiquitin-conjugating enzyme E2 D2	Ube2d3;Ube2d2b;Ube2d2	1	2	14.3
406	33	33	66	19.743	19.145	0.598088	3.82865	2.39695	3.1128	0.434344	64	1.37699	0.0866561	-0.126837	#DIV/0!	greater	0	0.95	P61089	Ubiquitin-conjugating enzyme E2 N	Ube2n	0.488188	4	24.3
407	33	33	66	20.3799	19.3986	0.981267	4.0138	2.79374	3.40377	0.454191	64	2.16047	0.0172431	0.223217	#DIV/0!	greater	0	0.95	P61161	Actin-related protein 2	Actr2	0.161505	12	31.2
408	33	33	66	18.871	18.6937	0.17733	1.99318	1.01738	1.50528	0.302041	64	0.587106	0.279599	-0.326781	#DIV/0!	greater	0	0.95	P61164	Alpha-centractin	Actr1a	0.952603	3	25
409	33	33	66	21.3696	20.3219	1.04763	3.83322	4.02573	3.92947	0.488006	64	2.14675	0.0178044	0.233139	#DIV/0!	greater	0	0.95	P61205;P84078;Q8BSL7	ADP-ribosylation factor 3;ADP-ribosylation factor 1;ADP-ribosylation factor 2	Arf3;Arf1;Arf2	0.163876	6	64.1
410	33	33	66	18.7764	18.7615	0.0148909	2.29365	2.0493	2.17148	0.362774	64	0.0410474	0.483693	-0.590583	#DIV/0!	greater	0	0.95	P61222	ATP-binding cassette sub-family E member 1	Abce1	1	7	13.5
411	33	33	66	19.0986	19.0443	0.0543485	3.02072	2.59985	2.81029	0.412699	64	0.13169	0.447821	-0.634451	#DIV/0!	greater	0	0.95	P61255	60S ribosomal protein L26	Rpl26	1	4	17.9
412	33	33	66	18.6509	19.1931	-0.542233	1.81931	1.20347	1.51139	0.302654	64	-1.79159	0.961037	-1.04737	#DIV/0!	greater	0	0.95	P61290	Proteasome activator complex subunit 3	Psme3	1	2	10.2
413	33	33	66	17.4873	18.2765	-0.789221	1.12622	1.08328	1.10475	0.258756	64	-3.05006	0.998337	-1.22109	#DIV/0!	greater	0	0.95	P61358	60S ribosomal protein L27	Rpl27	1	2	12.5
414	33	33	66	18.9852	18.7303	0.254909	1.96562	1.64829	1.80696	0.330927	64	0.770289	0.221981	-0.297412	#DIV/0!	greater	0	0.95	P61458	Pterin-4-alpha-carbinolamine dehydratase	Pcbd1	0.868652	2	23.1
415	33	33	66	18.4403	18.5896	-0.149297	3.16942	2.19518	2.6823	0.403192	64	-0.370288	0.643805	-0.822229	#DIV/0!	greater	0	0.95	P61750	ADP-ribosylation factor 4	Arf4	1	3	46.7
416	33	33	66	20.0102	18.7916	1.21864	5.51295	3.54824	4.5306	0.524005	64	2.32563	0.0116098	0.344071	#DIV/0!	greater	0	0.95	P61804	Dolichyl-diphosphooligosaccharide--protein glycosyltransferase subunit DAD1	Dad1	0.125405	3	28.3
417	33	33	66	18.8107	18.9562	-0.145467	2.25907	1.97515	2.11711	0.358204	64	-0.4061	0.656988	-0.743313	#DIV/0!	greater	0	0.95	P61922	4-aminobutyrate aminotransferase, mitochondrial	Abat	1	3	10
418	33	33	66	18.0627	18.2959	-0.233221	1.6348	0.682747	1.15878	0.265007	64	-0.880056	0.808939	-0.675522	#DIV/0!	greater	0	0.95	P61924	Coatomer subunit zeta-1	Copz1	1	2	20.9
419	33	33	66	17.8671	18.0278	-0.160736	0.63427	0.426472	0.530371	0.179287	64	-0.896533	0.813336	-0.459968	#DIV/0!	greater	0	0.95	P61967	AP-1 complex subunit sigma-1A	Ap1s1	1	2	15.8
420	33	33	66	20.8444	22.4513	-1.60691	5.11245	3.92017	4.51631	0.523179	64	-3.07144	0.998437	-2.4801	#DIV/0!	greater	0	0.95	P61979	Heterogeneous nuclear ribonucleoprotein K	Hnrnpk	1	22	48.6
421	33	33	66	19.3335	20.3116	-0.978148	4.46544	3.06676	3.7661	0.477754	64	-2.04739	0.977635	-1.77553	#DIV/0!	greater	0	0.95	P61982	14-3-3 protein gamma;14-3-3 protein gamma, N-terminally processed	Ywhag	1	6	38.5
422	33	33	66	17.7179	18.15	-0.432055	1.08069	0.574377	0.827535	0.22395	64	-1.92924	0.970932	-0.80583	#DIV/0!	greater	0	0.95	P62071	Ras-related protein R-Ras2	Rras2	1	1	21.6
423	33	33	66	18.7213	20.0733	-1.35195	2.92987	3.7418	3.33583	0.449635	64	-3.00678	0.998115	-2.1024	#DIV/0!	greater	0	0.95	P62082	40S ribosomal protein S7	Rps7	1	6	42.8
424	33	33	66	18.2684	18.4308	-0.16247	1.55312	1.01865	1.28589	0.279164	64	-0.581987	0.71869	-0.628398	#DIV/0!	greater	0	0.95	P62137	Serine/threonine-protein phosphatase PP1-alpha catalytic subunit	Ppp1ca	1	2	16.7
425	33	33	66	19.0139	18.6735	0.34043	2.98624	2.17583	2.58103	0.395508	64	0.860743	0.196296	-0.319677	#DIV/0!	greater	0	0.95	P62141	Serine/threonine-protein phosphatase PP1-beta catalytic subunit	Ppp1cb	0.814474	2	16.5
426	33	33	66	18.0277	18.2051	-0.1774	0.859429	0.406196	0.632813	0.195837	64	-0.905854	0.815794	-0.504255	#DIV/0!	greater	0	0.95	P62196	26S protease regulatory subunit 8	Psmc5	1	6	24.9
427	33	33	66	22.6353	22.5913	0.0439576	3.75627	3.09489	3.42558	0.455643	64	0.0964736	0.461723	-0.716517	#DIV/0!	greater	0	0.95	P62242	40S ribosomal protein S8	Rps8	1	10	46.2
428	33	33	66	20.1795	19.3475	0.831967	3.30728	3.31678	3.31203	0.448028	64	1.85695	0.0339604	0.0842024	#DIV/0!	greater	0	0.95	P62245	40S ribosomal protein S15a	Rps15a	0.267142	10	59.2
429	33	33	66	21.4123	21.8659	-0.453658	2.12352	1.53663	1.83008	0.333037	64	-1.36218	0.911042	-1.0095	#DIV/0!	greater	0	0.95	P62259	14-3-3 protein epsilon	Ywhae	1	12	58
430	33	33	66	22.1953	23.1341	-0.938821	7.84704	5.56887	6.70795	0.637607	64	-1.47241	0.927095	-2.003	#DIV/0!	greater	0	0.95	P62264	40S ribosomal protein S14	Rps14	1	8	41.7
431	33	33	66	17.7708	18.197	-0.426215	1.09149	0.429457	0.760472	0.214684	64	-1.98531	0.974301	-0.784526	#DIV/0!	greater	0	0.95	P62267	40S ribosomal protein S23	Rps23	1	3	21.7
432	33	33	66	22.7372	23.0153	-0.278167	5.24761	5.18709	5.21735	0.562319	64	-0.494677	0.688739	-1.21669	#DIV/0!	greater	0	0.95	P62270	40S ribosomal protein S18	Rps18	1	11	50.7
433	33	33	66	19.1531	18.8467	0.306391	3.71707	1.88297	2.80002	0.411944	64	0.743768	0.229869	-0.381149	#DIV/0!	greater	0	0.95	P62281	40S ribosomal protein S11	Rps11	0.878478	10	51.3
434	33	33	66	20.9089	20.7784	0.130467	4.00687	5.41421	4.71054	0.53431	64	0.244178	0.403937	-0.761304	#DIV/0!	greater	0	0.95	P62301	40S ribosomal protein S13	Rps13	1	5	35.1
435	33	33	66	19.4444	19.6139	-0.169518	2.29976	1.60917	1.95446	0.344169	64	-0.492544	0.68799	-0.743941	#DIV/0!	greater	0	0.95	P62305	Small nuclear ribonucleoprotein E	Snrpe	1	3	29.3
436	33	33	66	18.0629	18.4858	-0.422861	3.12554	1.2839	2.20472	0.36554	64	-1.15681	0.874175	-1.03295	#DIV/0!	greater	0	0.95	P62307	Small nuclear ribonucleoprotein F	Snrpf	1	3	24.4
437	33	33	66	18.046	18.0001	0.0458727	1.60606	1.06199	1.33403	0.284342	64	0.16133	0.436171	-0.428697	#DIV/0!	greater	0	0.95	P62315	Small nuclear ribonucleoprotein Sm D1	Snrpd1	1	3	20.2
438	33	33	66	18.9168	18.9552	-0.0383909	1.66245	0.85566	1.25905	0.276236	64	-0.138979	0.555048	-0.499432	#DIV/0!	greater	0	0.95	P62317	Small nuclear ribonucleoprotein Sm D2	Snrpd2	1	5	45.8
439	33	33	66	21.3595	21.1002	0.259345	6.78496	4.36648	5.57572	0.581311	64	0.446139	0.328501	-0.71087	#DIV/0!	greater	0	0.95	P62320	Small nuclear ribonucleoprotein Sm D3	Snrpd3	1	3	37.3
440	33	33	66	19.2053	19.3429	-0.137555	1.94242	1.37309	1.65775	0.31697	64	-0.433967	0.667114	-0.666582	#DIV/0!	greater	0	0.95	P62334	26S protease regulatory subunit 10B	Psmc6	1	8	29
441	33	33	66	21.4723	21.4446	0.0276697	6.59739	5.04839	5.82289	0.594056	64	0.0465776	0.481497	-0.963817	#DIV/0!	greater	0	0.95	P62702	40S ribosomal protein S4, X isoform	Rps4x	1	18	55.9
442	33	33	66	17.5783	17.9674	-0.389006	1.62964	0.502689	1.06617	0.254197	64	-1.53033	0.934569	-0.813264	#DIV/0!	greater	0	0.95	P62715;P63330	Serine/threonine-protein phosphatase 2A catalytic subunit beta isoform;Serine/threonine-protein phosphatase 2A catalytic subunit alpha isoform	Ppp2cb;Ppp2ca	1	3	17.8
443	33	33	66	18.5695	18.891	-0.321509	2.47426	1.31184	1.89305	0.338719	64	-0.949192	0.826953	-0.886835	#DIV/0!	greater	0	0.95	P62717	60S ribosomal protein L18a	Rpl18a	1	7	35.8
444	33	33	66	23.8951	23.383	0.512124	9.28008	7.81656	8.54832	0.719778	64	0.711503	0.239679	-0.689194	#DIV/0!	greater	0	0.95	P62737;P68033;P63268	Actin, aortic smooth muscle;Actin, alpha cardiac muscle 1;Actin, gamma-enteric smooth muscle	Acta2;Actc1;Actg2	0.892298	3	66.8
445	33	33	66	20.683	21.1664	-0.483394	5.42824	6.53832	5.98328	0.602182	64	-0.802737	0.787451	-1.48844	#DIV/0!	greater	0	0.95	P62751	60S ribosomal protein L23a	Rpl23a	1	6	32.7
446	33	33	66	20.3665	19.9057	0.460791	5.08319	4.33995	4.71157	0.534368	64	0.86231	0.195868	-0.431077	#DIV/0!	greater	0	0.95	P62754	40S ribosomal protein S6	Rps6	0.814474	10	34.9
447	33	33	66	26.752	26.6261	0.125909	5.93478	4.92716	5.43097	0.573716	64	0.219462	0.413494	-0.83163	#DIV/0!	greater	0	0.95	P62806	Histone H4	Hist1h4a	1	10	57.3
448	33	33	66	19.1666	19.2854	-0.118764	2.90489	1.79335	2.34912	0.377321	64	-0.314755	0.623014	-0.748517	#DIV/0!	greater	0	0.95	P62814	V-type proton ATPase subunit B, brain isoform	Atp6v1b2	1	10	26.6
449	33	33	66	19.0537	19.4527	-0.398982	2.04826	1.96643	2.00734	0.348794	64	-1.14389	0.871535	-0.981123	#DIV/0!	greater	0	0.95	P62821	Ras-related protein Rab-1A	Rab1A	1	5	60.5
450	33	33	66	19.3848	19.0134	0.371373	3.17328	2.03286	2.60307	0.397192	64	0.934995	0.176653	-0.291546	#DIV/0!	greater	0	0.95	P62827;Q61820	GTP-binding nuclear protein Ran;GTP-binding nuclear protein Ran, testis-specific isoform	Ran;Rasl2-9	0.772191	7	31.9
451	33	33	66	18.1941	18.4322	-0.238094	2.07124	1.56086	1.81605	0.331758	64	-0.717673	0.762215	-0.791803	#DIV/0!	greater	0	0.95	P62830	60S ribosomal protein L23	Rpl23	1	7	47.1
453	33	33	66	17.6055	17.8664	-0.260885	0.30596	0.969818	0.637889	0.196621	64	-1.32684	0.905362	-0.589048	#DIV/0!	greater	0	0.95	P62843	40S ribosomal protein S15	Rps15	1	1	13.1
454	33	33	66	19.5447	19.6252	-0.0804303	5.10718	3.73508	4.42113	0.517636	64	-0.15538	0.561495	-0.944372	#DIV/0!	greater	0	0.95	P62849	40S ribosomal protein S24	Rps24	1	3	26.3
455	33	33	66	18.5042	18.5063	-0.00200909	4.10682	1.89205	2.99944	0.426361	64	-0.00471218	0.501873	-0.713612	#DIV/0!	greater	0	0.95	P62852	40S ribosomal protein S25	Rps25	1	5	40.8
456	33	33	66	20.3893	20.3233	0.0660424	4.78065	4.54341	4.66203	0.531552	64	0.124245	0.450755	-0.821124	#DIV/0!	greater	0	0.95	P62855	40S ribosomal protein S26	Rps26	1	3	20.9
457	33	33	66	17.6274	18.2345	-0.607088	1.08289	0.686114	0.884501	0.23153	64	-2.62207	0.994545	-0.993514	#DIV/0!	greater	0	0.95	P62858	40S ribosomal protein S28	Rps28	1	3	46.4
458	33	33	66	20.5154	19.6755	0.839876	2.81331	2.04608	2.4297	0.383737	64	2.18867	0.0161381	0.199413	#DIV/0!	greater	0	0.95	P62874	Guanine nucleotide-binding protein G(I)/G(S)/G(T) subunit beta-1	Gnb1	0.156241	6	36.8
459	33	33	66	21.2973	20.4016	0.895703	3.72437	4.92033	4.32235	0.511821	64	1.75003	0.0424528	0.0414674	#DIV/0!	greater	0	0.95	P62880	Guanine nucleotide-binding protein G(I)/G(S)/G(T) subunit beta-2	Gnb2	0.301784	3	30.6
460	33	33	66	18.186	18.0891	0.0968545	1.36988	0.796256	1.08307	0.256204	64	0.378037	0.353327	-0.330753	#DIV/0!	greater	0	0.95	P62889	60S ribosomal protein L30	Rpl30	1	4	31.3
461	33	33	66	19.6633	19.1555	0.507797	3.07612	2.60694	2.84153	0.414987	64	1.22365	0.112786	-0.184821	#DIV/0!	greater	0	0.95	P62897;P99999	Cytochrome c, somatic;Cytochrome c	Cycs;CYCS	0.582652	8	48.6
462	33	33	66	20.4212	20.6175	-0.196294	5.99174	5.89891	5.94533	0.600269	64	-0.32701	0.627636	-1.19815	#DIV/0!	greater	0	0.95	P62900	60S ribosomal protein L31	Rpl31	1	4	43.2
463	33	33	66	22.7905	21.8235	0.966976	2.67966	4.37905	3.52936	0.462494	64	2.09079	0.0202616	0.195068	#DIV/0!	greater	0	0.95	P62908	40S ribosomal protein S3	Rps3	0.181383	17	76.5
464	33	33	66	17.9981	18.445	-0.446988	3.57339	1.8802	2.7268	0.406522	64	-1.09954	0.862174	-1.12548	#DIV/0!	greater	0	0.95	P62911;P17932	60S ribosomal protein L32;Putative 60S ribosomal protein L32	Rpl32;Rpl32-ps	1	2	10.4
465	33	33	66	20.5491	20.5793	-0.0301455	4.55281	4.53205	4.54243	0.524689	64	-0.0574539	0.522819	-0.905859	#DIV/0!	greater	0	0.95	P62918	60S ribosomal protein L8	Rpl8	1	6	19.1
466	33	33	66	17.5621	18.5359	-0.973752	0.674525	2.12618	1.40035	0.291324	64	-3.3425	0.999305	-1.45998	#DIV/0!	greater	0	0.95	P62937	Peptidyl-prolyl cis-trans isomerase A;Peptidyl-prolyl cis-trans isomerase A, N-terminally processed	PPIA	1	1	51.5
467	33	33	66	18.0875	18.6214	-0.533897	1.66978	1.55388	1.61183	0.312549	64	-1.7082	0.953778	-1.05554	#DIV/0!	greater	0	0.95	P62960	Nuclease-sensitive element-binding protein 1	Ybx1	1	8	45.7
157	33	33	66	21.1371	21.5452	-0.408133	1.08415	2.30868	1.69642	0.320645	64	-1.27285	0.896162	-0.943294	#DIV/0!	greater	0	0.95	P62984;P62983;P62979;P0CG49;P0CG50	Ubiquitin-60S ribosomal protein L40;Ubiquitin;60S ribosomal protein L40;Ubiquitin-40S ribosomal protein S27a;Ubiquitin;40S ribosomal protein S27a;Polyubiquitin-B;Ubiquitin;Polyubiquitin-C;Ubiquitin;Ubiquitin-related 1;Ubiquitin-related 2	Uba52;Rps27a;RPS27A;Ubb;Ubc	1	4	31.2
468	33	33	66	18.292	18.8099	-0.517942	2.09701	1.03239	1.5647	0.307945	64	-1.68193	0.951272	-1.03191	#DIV/0!	greater	0	0.95	P62996	Transformer-2 protein homolog beta	Tra2b	1	4	20.5
469	33	33	66	18.1432	18.2393	-0.0961667	1.78298	0.876867	1.32992	0.283904	64	-0.33873	0.632039	-0.570006	#DIV/0!	greater	0	0.95	P63001;P60764	Ras-related C3 botulinum toxin substrate 1;Ras-related C3 botulinum toxin substrate 3	Rac1;Rac3	1	1	24
470	33	33	66	24.3925	24.7664	-0.37393	1.5468	0.736167	1.14148	0.263022	64	-1.42167	0.920011	-0.812918	#DIV/0!	greater	0	0.95	P63017	Heat shock cognate 71 kDa protein	Hspa8	1	19	49.8
471	33	33	66	21.0066	22.0093	-1.00278	3.82362	2.82752	3.32557	0.448943	64	-2.23364	0.985495	-1.75207	#DIV/0!	greater	0	0.95	P63038	60 kDa heat shock protein, mitochondrial	Hspd1	1	19	47.6
472	33	33	66	18.7061	19.1696	-0.463591	2.95205	1.74971	2.35088	0.377462	64	-1.22818	0.888061	-1.09358	#DIV/0!	greater	0	0.95	P63085	Mitogen-activated protein kinase 1	Mapk1	1	5	18.7
473	33	33	66	17.8826	18.3409	-0.458309	1.19372	0.969663	1.08169	0.256041	64	-1.78998	0.960906	-0.885645	#DIV/0!	greater	0	0.95	P63087	Serine/threonine-protein phosphatase PP1-gamma catalytic subunit	Ppp1cc	1	2	17
474	33	33	66	22.7975	22.879	-0.0815727	1.89513	1.16878	1.53195	0.304706	64	-0.26771	0.605108	-0.590131	#DIV/0!	greater	0	0.95	P63101	14-3-3 protein zeta/delta	Ywhaz	1	14	58.8
475	33	33	66	17.2238	18.5648	-1.34109	0.59759	2.05077	1.32418	0.28329	64	-4.73399	0.999994	-1.81391	#DIV/0!	greater	0	0.95	P63242	Eukaryotic translation initiation factor 5A-1	Eif5a	1	3	20.1
476	33	33	66	18.3288	19.6417	-1.31289	2.89193	3.36444	3.12819	0.435416	64	-3.01525	0.998161	-2.0396	#DIV/0!	greater	0	0.95	P63276	40S ribosomal protein S17	Rps17	1	5	43.7
477	33	33	66	17.6061	18.5047	-0.898545	0.590756	1.49339	1.04207	0.251309	64	-3.57547	0.999664	-1.31798	#DIV/0!	greater	0	0.95	P63323	40S ribosomal protein S12	Rps12	1	2	24.2
478	33	33	66	18.8944	18.9167	-0.0223152	1.88035	1.81365	1.847	0.334573	64	-0.0666974	0.526485	-0.580722	#DIV/0!	greater	0	0.95	P63325	40S ribosomal protein S10	Rps10	1	3	23
479	33	33	66	17.7462	17.9798	-0.23363	0.915303	0.493347	0.704325	0.206607	64	-1.1308	0.86882	-0.57846	#DIV/0!	greater	0	0.95	P63328;P48453	Serine/threonine-protein phosphatase 2B catalytic subunit alpha isoform;Serine/threonine-protein phosphatase 2B catalytic subunit beta isoform	Ppp3ca;Ppp3cb	1	4	7.5
480	33	33	66	22.2957	21.8267	0.46903	2.77782	1.61119	2.1945	0.364692	64	1.2861	0.101521	-0.139645	#DIV/0!	greater	0	0.95	P67778	Prohibitin	Phb	0.548596	9	45.2
481	33	33	66	22.4179	22.2983	0.119642	2.22726	2.33129	2.27927	0.371669	64	0.321906	0.374287	-0.500678	#DIV/0!	greater	0	0.95	P68040	Guanine nucleotide-binding protein subunit beta-2-like 1;Guanine nucleotide-binding protein subunit beta-2-like 1, N-terminally processed	Gnb2l1	1	12	51.1
482	33	33	66	19.0804	19.7381	-0.657621	2.15532	3.50698	2.83115	0.414228	64	-1.58758	0.941345	-1.34897	#DIV/0!	greater	0	0.95	P68254	14-3-3 protein theta	Ywhaq	1	4	31
483	33	33	66	18.984	19.5498	-0.565773	2.60023	3.41471	3.00747	0.426932	64	-1.32521	0.905093	-1.27833	#DIV/0!	greater	0	0.95	P68368	Tubulin alpha-4A chain	Tuba4a	1	4	40.4
484	33	33	66	23.1233	23.3713	-0.248048	5.33268	3.32342	4.32805	0.512158	64	-0.48432	0.685094	-1.10285	#DIV/0!	greater	0	0.95	P68372	Tubulin beta-4B chain	Tubb4b	1	2	53.3
485	33	33	66	19.9285	19.6307	0.297748	6.0727	4.09893	5.08581	0.555186	64	0.536304	0.296804	-0.628864	#DIV/0!	greater	0	0.95	P68510	14-3-3 protein eta	Ywhah	0.98708	6	35
486	33	33	66	20.1209	20.3514	-0.230582	3.43331	3.41649	3.4249	0.455598	64	-0.506108	0.69274	-0.990981	#DIV/0!	greater	0	0.95	P70168	Importin subunit beta-1	Kpnb1	1	12	16.8
487	33	33	66	17.8315	18.2592	-0.42767	1.36555	0.817425	1.09149	0.257198	64	-1.6628	0.949379	-0.856937	#DIV/0!	greater	0	0.95	P70290	55 kDa erythrocyte membrane protein	Mpp1	1	8	28.8
488	33	33	66	17.5068	18.0455	-0.538788	0.401452	0.538177	0.469814	0.168741	64	-3.19298	0.998908	-0.820419	#DIV/0!	greater	0	0.95	P70296	Phosphatidylethanolamine-binding protein 1;Hippocampal cholinergic neurostimulating peptide	Pebp1	1	2	20.9
489	33	33	66	18.4737	19.2653	-0.791609	2.43331	2.68629	2.5598	0.393877	64	-2.00979	0.975663	-1.449	#DIV/0!	greater	0	0.95	P70372	ELAV-like protein 1	Elavl1	1	4	15.6
490	33	33	66	17.8911	18.28	-0.388842	1.32437	0.755994	1.04018	0.25108	64	-1.54868	0.936805	-0.807899	#DIV/0!	greater	0	0.95	P70398	Probable ubiquitin carboxyl-terminal hydrolase FAF-X	Usp9x	1	8	3.8
491	33	33	66	17.8377	18.106	-0.268333	1.04355	0.470101	0.756827	0.214169	64	-1.25291	0.892601	-0.625784	#DIV/0!	greater	0	0.95	P70404	Isocitrate dehydrogenase [NAD] subunit gamma 1, mitochondrial	Idh3g	1	3	15.5
492	33	33	66	19.5439	20.4196	-0.8757	2.22603	2.17099	2.19851	0.365024	64	-2.39902	0.990319	-1.48493	#DIV/0!	greater	0	0.95	P70441	Na(+)/H(+) exchange regulatory cofactor NHE-RF1	Slc9a3r1	1	7	21.7
494	33	33	66	23.1372	22.2736	0.863564	4.20165	3.83723	4.01944	0.493561	64	1.74966	0.0424853	0.0398039	#DIV/0!	greater	0	0.95	P70695	Fructose-1,6-bisphosphatase isozyme 2	Fbp2	0.301784	13	39.8
495	33	33	66	17.5713	18.1882	-0.616845	0.843824	0.842452	0.843138	0.226051	64	-2.72878	0.995901	-0.994128	#DIV/0!	greater	0	0.95	P70697	Uroporphyrinogen decarboxylase	Urod	1	2	9.5
496	33	33	66	19.8547	20.0577	-0.202955	3.30129	2.45595	2.87862	0.417686	64	-0.485902	0.685652	-0.900078	#DIV/0!	greater	0	0.95	P80313	T-complex protein 1 subunit eta	Cct7	1	12	28.1
497	33	33	66	20.6541	21.9212	-1.26713	4.86884	2.74088	3.80486	0.480206	64	-2.63872	0.994781	-2.0686	#DIV/0!	greater	0	0.95	P80314	T-complex protein 1 subunit beta	Cct2	1	14	40.9
498	33	33	66	20.7383	21.214	-0.475667	5.39369	3.02665	4.21017	0.505135	64	-0.941662	0.825047	-1.31874	#DIV/0!	greater	0	0.95	P80315	T-complex protein 1 subunit delta	Cct4	1	12	31.5
499	33	33	66	19.6236	19.7489	-0.125227	3.87866	2.35891	3.11878	0.434761	64	-0.288037	0.612875	-0.850849	#DIV/0!	greater	0	0.95	P80316	T-complex protein 1 subunit epsilon	Cct5	1	10	24.6
500	33	33	66	19.3684	19.4315	-0.0631061	2.92803	3.14048	3.03426	0.428829	64	-0.147159	0.558265	-0.778827	#DIV/0!	greater	0	0.95	P80317	T-complex protein 1 subunit zeta	Cct6a	1	10	25
501	33	33	66	20.4477	20.3688	0.0789212	6.40197	3.54027	4.97112	0.54889	64	0.143783	0.443062	-0.837183	#DIV/0!	greater	0	0.95	P80318	T-complex protein 1 subunit gamma	Cct3	1	20	43.1
502	33	33	66	18.2098	18.4553	-0.245521	2.34938	1.50979	1.92959	0.341972	64	-0.717958	0.762302	-0.816276	#DIV/0!	greater	0	0.95	P84084	ADP-ribosylation factor 5	Arf5	1	3	56.7
503	33	33	66	19.1854	18.5421	0.643321	2.85807	1.59191	2.22499	0.367216	64	1.75189	0.0422918	0.0304325	#DIV/0!	greater	0	0.95	P84091	AP-2 complex subunit mu	Ap2m1	0.301784	3	6.9
504	33	33	66	18.006	18.1514	-0.145409	1.29917	1.21899	1.25908	0.276239	64	-0.526389	0.699781	-0.606455	#DIV/0!	greater	0	0.95	P84096	Rho-related GTP-binding protein RhoG	Rhog	1	3	35.6
505	33	33	66	19.9658	19.9397	0.0261152	6.36514	4.07057	5.21786	0.562347	64	0.0464396	0.481552	-0.912449	#DIV/0!	greater	0	0.95	P84099	60S ribosomal protein L19	Rpl19	1	6	26
506	33	33	66	19.4717	18.9808	0.490842	4.71952	2.42154	3.57053	0.465184	64	1.05516	0.14766	-0.285555	#DIV/0!	greater	0	0.95	P84104	Serine/arginine-rich splicing factor 3	Srsf3	0.69672	3	21.3
119	33	33	66	24.9551	25.5162	-0.561033	5.47201	7.25425	6.36313	0.621002	64	-0.903432	0.815158	-1.59749	#DIV/0!	greater	0	0.95	P84244;P84228;P68433;P02301	Histone H3.3;Histone H3.2;Histone H3.1;Histone H3.3C	H3f3a;Hist1h3b;Hist1h3a;H3f3c	1	10	32.4
507	33	33	66	19.313	18.2316	1.08144	8.12535	1.38374	4.75455	0.5368	64	2.0146	0.0240764	0.18551	#DIV/0!	greater	0	0.95	P97300	Neuroplastin	Nptn	0.205672	3	5
508	33	33	66	18.0183	18.4863	-0.468012	1.04754	0.75656	0.902052	0.233816	64	-2.00163	0.975216	-0.858254	#DIV/0!	greater	0	0.95	P97311	DNA replication licensing factor MCM6	Mcm6	1	4	7.1
509	33	33	66	20.8019	19.55	1.25191	4.20021	2.85852	3.52936	0.462494	64	2.70686	0.00434929	0.48	#DIV/0!	greater	0	0.95	P97328	Ketohexokinase	Khk	0.0557307	12	58.4
510	33	33	66	18.1768	19.012	-0.835248	1.71372	2.23092	1.97232	0.345738	64	-2.41584	0.990718	-1.41229	#DIV/0!	greater	0	0.95	P97350	Plakophilin-1	Pkp1	1	4	5.9
511	33	33	66	21.8115	22.0838	-0.2723	5.82244	3.48373	4.65308	0.531041	64	-0.512766	0.69506	-1.15862	#DIV/0!	greater	0	0.95	P97351	40S ribosomal protein S3a	Rps3a	1	18	51.1
512	33	33	66	19.1417	19.5977	-0.45597	2.95293	3.3349	3.14392	0.436509	64	-1.04458	0.849927	-1.18451	#DIV/0!	greater	0	0.95	P97364	Selenide, water dikinase 2	Sephs2	1	3	13.3
513	33	33	66	18.549	18.8222	-0.273224	1.17706	1.40608	1.29157	0.279781	64	-0.976566	0.83377	-0.740182	#DIV/0!	greater	0	0.95	P97371	Proteasome activator complex subunit 1	Psme1	1	4	19.3
514	33	33	66	18.0789	17.9494	0.129561	1.5131	0.86182	1.18746	0.268267	64	0.482954	0.315388	-0.318181	#DIV/0!	greater	0	0.95	P97372	Proteasome activator complex subunit 2	Psme2	1	6	25.9
515	33	33	66	17.4698	17.993	-0.523173	0.567345	0.954859	0.761102	0.214773	64	-2.43593	0.991176	-0.881632	#DIV/0!	greater	0	0.95	P97379	Ras GTPase-activating protein-binding protein 2	G3bp2	1	2	4.6
516	33	33	66	21.2075	20.9183	0.289248	3.65566	2.80667	3.23116	0.442525	64	0.653632	0.257845	-0.449331	#DIV/0!	greater	0	0.95	P97384	Annexin A11	Anxa11	0.928391	8	23.1
517	33	33	66	19.7403	20.3273	-0.586964	3.11288	3.01822	3.06555	0.431035	64	-1.36176	0.910975	-1.30637	#DIV/0!	greater	0	0.95	P97426;P97425	Eosinophil cationic protein 1;Eosinophil cationic protein 2	Ear1;Ear2	1	1	12.3
518	33	33	66	23.9181	23.6512	0.266939	2.39966	2.78919	2.59443	0.396532	64	0.673184	0.251627	-0.394878	#DIV/0!	greater	0	0.95	P97429	Annexin A4	Anxa4	0.913545	16	52.4
519	33	33	66	24.8653	23.7498	1.11558	1.92682	1.78319	1.85501	0.335298	64	3.32712	0.000728669	0.555959	#DIV/0!	greater	0	0.95	P97449	Aminopeptidase N	Anpep	0.0136053	25	28.8
520	33	33	66	19.1995	19.3135	-0.113921	3.59945	2.3895	2.99448	0.426009	64	-0.267415	0.604995	-0.824935	#DIV/0!	greater	0	0.95	P97461	40S ribosomal protein S5;40S ribosomal protein S5, N-terminally processed	Rps5	1	8	41.2
521	33	33	66	20.5567	19.6017	0.955039	0.849257	1.24118	1.04522	0.251687	64	3.79454	0.000165374	0.53497	#DIV/0!	greater	0	0.95	P97470	Serine/threonine-protein phosphatase 4 catalytic subunit	Ppp4c	0.00423812	3	13
522	33	33	66	17.5021	18.0388	-0.536755	0.68812	0.453349	0.570735	0.185984	64	-2.88603	0.997344	-0.847164	#DIV/0!	greater	0	0.95	P97479	Unconventional myosin-VIIa	Myo7a	1	4	3.1
523	33	33	66	17.5314	18.2055	-0.674091	0.481564	0.561336	0.52145	0.177772	64	-3.79188	0.999833	-0.970795	#DIV/0!	greater	0	0.95	P97494	Glutamate--cysteine ligase catalytic subunit	Gclc	1	2	3.1
524	33	33	66	18.1213	18.5643	-0.442997	1.75124	1.03026	1.39075	0.290323	64	-1.52587	0.934016	-0.927551	#DIV/0!	greater	0	0.95	P97499	Telomerase protein component 1	Tep1	1	13	6.8
525	33	33	66	17.6176	17.9328	-0.315188	0.964572	0.418937	0.691755	0.204755	64	-1.53934	0.935675	-0.656926	#DIV/0!	greater	0	0.95	P97742	Carnitine O-palmitoyltransferase 1, liver isoform	Cpt1a	1	4	9.7
526	33	33	66	21.06	20.7259	0.334033	3.73593	3.35151	3.54372	0.463434	64	0.720779	0.236835	-0.439444	#DIV/0!	greater	0	0.95	P97807	Fumarate hydratase, mitochondrial	Fh	0.892298	8	27.2
527	33	33	66	18.3295	18.0375	0.292021	3.11155	0.527186	1.81937	0.332061	64	0.87942	0.191232	-0.262193	#DIV/0!	greater	0	0.95	P97821	Dipeptidyl peptidase 1;Dipeptidyl peptidase 1 exclusion domain chain;Dipeptidyl peptidase 1 heavy chain;Dipeptidyl peptidase 1 light chain	Ctsc	0.814383	4	7.1
528	33	33	66	19.6265	18.5817	1.0448	1.88287	1.69523	1.78905	0.329283	64	3.17296	0.00115942	0.495225	#DIV/0!	greater	0	0.95	P97823	Acyl-protein thioesterase 1	Lypla1	0.0202049	2	9.1
529	33	33	66	17.6555	18.3073	-0.651845	0.694497	0.763917	0.729207	0.210225	64	-3.10071	0.998565	-1.00271	#DIV/0!	greater	0	0.95	P97855	Ras GTPase-activating protein-binding protein 1	G3bp1	1	3	7.3
530	33	33	66	17.9085	18.3262	-0.417682	0.781931	1.25685	1.01939	0.248558	64	-1.68042	0.951124	-0.832529	#DIV/0!	greater	0	0.95	P97864	Caspase-7;Caspase-7 subunit p20;Caspase-7 subunit p11	Casp7	1	1	7.6
531	33	33	66	19.4835	19.1335	0.349942	5.10149	2.90031	4.0009	0.492421	64	0.710656	0.23994	-0.471915	#DIV/0!	greater	0	0.95	P97872	Dimethylaniline monooxygenase [N-oxide-forming] 5	Fmo5	0.892298	12	21.8
532	33	33	66	21.4344	22.0192	-0.58477	5.77071	2.99561	4.38316	0.515409	64	-1.13458	0.869607	-1.44499	#DIV/0!	greater	0	0.95	P99024	Tubulin beta-5 chain	Tubb5	1	4	45.5
533	33	33	66	23.0862	21.6628	1.42335	0.929017	1.98606	1.45754	0.297213	64	4.78899	5.15604e-06	0.927299	#DIV/0!	greater	0	0.95	P99026	Proteasome subunit beta type-4	Psmb4	0.000232377	7	41.7
534	33	33	66	19.2992	19.1776	0.12157	1.819	2.42843	2.12372	0.358762	64	0.338859	0.367913	-0.477209	#DIV/0!	greater	0	0.95	P99029	Peroxiredoxin-5, mitochondrial	Prdx5	1	4	22.9
535	33	33	66	22.4029	21.4396	0.963312	4.93467	4.59179	4.76323	0.53729	64	1.79291	0.0388565	0.0665682	#DIV/0!	greater	0	0.95	Q00519	Xanthine dehydrogenase/oxidase;Xanthine dehydrogenase;Xanthine oxidase	Xdh	0.288554	27	22.1
536	33	33	66	17.9551	18.9581	-1.00301	1.51278	1.51489	1.51384	0.302899	64	-3.31136	0.999235	-1.50855	#DIV/0!	greater	0	0.95	Q00612	Glucose-6-phosphate 1-dehydrogenase X	G6pdx	1	5	12.4
537	33	33	66	18.6859	18.6889	-0.00299394	2.43305	1.17429	1.80367	0.330625	64	-0.00905538	0.503598	-0.554812	#DIV/0!	greater	0	0.95	Q00623	Apolipoprotein A-I;Proapolipoprotein A-I;Truncated apolipoprotein A-I	Apoa1	1	7	20.1
140	33	33	66	21.9397	20.8947	1.04507	4.32066	3.70093	4.0108	0.49303	64	2.11968	0.0189584	0.222193	#DIV/0!	greater	0	0.95	Q00896;P07758	Alpha-1-antitrypsin 1-3;Alpha-1-antitrypsin 1-1	Serpina1c;Serpina1a	0.172074	3	15
538	33	33	66	18.7133	18.9671	-0.253855	3.1639	1.46799	2.31594	0.374647	64	-0.677584	0.749761	-0.879145	#DIV/0!	greater	0	0.95	Q00PI9	Heterogeneous nuclear ribonucleoprotein U-like protein 2	Hnrnpul2	1	9	13.8
539	33	33	66	17.3985	18.5003	-1.10176	0.554295	1.45954	1.00692	0.247033	64	-4.45998	0.999983	-1.51406	#DIV/0!	greater	0	0.95	Q01149	Collagen alpha-2(I) chain	Col1a2	1	4	2.8
540	33	33	66	21.1141	20.7982	0.315897	5.13737	3.4274	4.28238	0.509449	64	0.620076	0.268705	-0.53438	#DIV/0!	greater	0	0.95	Q01405	Protein transport protein Sec23A	Sec23a	0.945875	13	24.6
541	33	33	66	23.9574	23.9122	0.0451394	2.04149	1.60079	1.82114	0.332223	64	0.135871	0.446175	-0.509345	#DIV/0!	greater	0	0.95	Q01853	Transitional endoplasmic reticulum ATPase	Vcp	1	38	48.3
542	33	33	66	18.1523	18.0254	0.126912	2.33134	0.987764	1.65955	0.317142	64	0.400175	0.34518	-0.402402	#DIV/0!	greater	0	0.95	Q02013	Aquaporin-1	Aqp1	1	3	13.4
543	33	33	66	23.0604	23.4973	-0.436894	4.57986	4.01408	4.29697	0.510316	64	-0.856124	0.802438	-1.28862	#DIV/0!	greater	0	0.95	Q02053	Ubiquitin-like modifier-activating enzyme 1	Uba1	1	29	35.9
544	33	33	66	22.1624	21.768	0.394339	2.91464	3.59336	3.254	0.444086	64	0.88798	0.188938	-0.346846	#DIV/0!	greater	0	0.95	Q02248	Catenin beta-1	Ctnnb1	0.811543	15	28.6
545	33	33	66	22.9449	23.7761	-0.831124	0.730034	0.941958	0.835996	0.225092	64	-3.69238	0.999769	-1.20681	#DIV/0!	greater	0	0.95	Q02257	Junction plakoglobin	Jup	1	18	33.8
546	33	33	66	17.669	18.2232	-0.554224	0.565111	1.7354	1.15026	0.264031	64	-2.09908	0.98012	-0.994896	#DIV/0!	greater	0	0.95	Q02788	Collagen alpha-2(VI) chain	Col6a2	1	4	6.3
547	33	33	66	17.5984	18.0624	-0.463973	0.665527	0.849725	0.757626	0.214282	64	-2.16524	0.982948	-0.821612	#DIV/0!	greater	0	0.95	Q03160	Growth factor receptor-bound protein 7	Grb7	1	2	4.9
548	33	33	66	25.2794	25.2685	0.0109515	6.98081	4.6375	5.80916	0.593355	64	0.0184569	0.492666	-0.979366	#DIV/0!	greater	0	0.95	Q03265	ATP synthase subunit alpha, mitochondrial	Atp5a1	1	36	58.6
549	33	33	66	24.9573	19.0549	5.90242	3.11355	1.80316	2.45835	0.385994	64	15.2915	2.38597e-23	5.25819	#DIV/0!	greater	0	0.95	Q03311	Cholinesterase	Bche	6.23692e-21	14	20.2
550	33	33	66	22.047	22.5867	-0.539658	5.33684	6.59882	5.96783	0.601404	64	-0.89733	0.813547	-1.54341	#DIV/0!	greater	0	0.95	Q04447	Creatine kinase B-type	Ckb	1	12	39.4
551	33	33	66	18.6534	18.6533	7.27273e-05	2.83741	2.13485	2.48613	0.388168	64	0.00018736	0.499926	-0.647785	#DIV/0!	greater	0	0.95	Q04736;P39688	Tyrosine-protein kinase Yes;Tyrosine-protein kinase Fyn	Yes1;Fyn	1	3	7.8
552	33	33	66	18.0176	18.4791	-0.461521	2.01301	1.69073	1.85187	0.335014	64	-1.37762	0.91344	-1.02066	#DIV/0!	greater	0	0.95	Q04857	Collagen alpha-1(VI) chain	Col6a1	1	6	7.1
553	33	33	66	17.7798	18.1885	-0.408727	0.938798	0.642835	0.790816	0.218925	64	-1.86697	0.966756	-0.774116	#DIV/0!	greater	0	0.95	Q05793	Basement membrane-specific heparan sulfate proteoglycan core protein;Endorepellin;LG3 peptide	Hspg2	1	3	1.1
554	33	33	66	23.2373	22.5453	0.692024	9.84301	8.13919	8.9911	0.738184	64	0.937469	0.176021	-0.540014	#DIV/0!	greater	0	0.95	Q05920	Pyruvate carboxylase, mitochondrial	Pc	0.772011	30	32.4
555	33	33	66	17.9046	18.2835	-0.378903	1.38655	0.451255	0.9189	0.235989	64	-1.60559	0.943357	-0.772772	#DIV/0!	greater	0	0.95	Q06185	ATP synthase subunit e, mitochondrial	Atp5i	1	3	39.4
556	33	33	66	22.5727	23.0394	-0.466661	0.3816	0.527802	0.454701	0.166005	64	-2.81112	0.996728	-0.743725	#DIV/0!	greater	0	0.95	Q06830	Peroxiredoxin-1	PRDX1	1	0	34.7
557	33	33	66	18.3004	18.1427	0.157776	1.77522	0.767826	1.27152	0.2776	64	0.568356	0.285891	-0.305543	#DIV/0!	greater	0	0.95	Q07076	Annexin A7	Anxa7	0.958102	6	16.2
558	33	33	66	20.6768	20.3195	0.357303	5.89394	4.28126	5.0876	0.555283	64	0.643461	0.261112	-0.569472	#DIV/0!	greater	0	0.95	Q07417	Short-chain specific acyl-CoA dehydrogenase, mitochondrial	Acads	0.928391	7	28.9
559	33	33	66	17.9083	18.2869	-0.378552	0.6041	0.304909	0.454505	0.165969	64	-2.28086	0.987052	-0.655556	#DIV/0!	greater	0	0.95	Q07813	Apoptosis regulator BAX	Bax	1	3	14.1
560	33	33	66	20.8803	20.2638	0.616509	8.2243	8.13284	8.17857	0.704039	64	0.875674	0.192241	-0.558541	#DIV/0!	greater	0	0.95	Q08652	Retinol-binding protein 2	Rbp2	0.814474	10	67.2
561	33	33	66	18.3237	18.1498	0.17397	2.47327	0.473724	1.47349	0.298836	64	0.582159	0.281253	-0.324791	#DIV/0!	greater	0	0.95	Q08879	Fibulin-1	Fbln1	0.954798	2	6.5
562	33	33	66	19.0673	18.6193	0.447979	2.57233	1.91641	2.24437	0.368812	64	1.21465	0.11448	-0.167573	#DIV/0!	greater	0	0.95	Q09199	Beta-1,4 N-acetylgalactosaminyltransferase 2	B4galnt2	0.584476	5	11.8
563	33	33	66	18.9986	18.8473	0.151306	1.89992	1.31359	1.60676	0.312056	64	0.484868	0.314713	-0.36952	#DIV/0!	greater	0	0.95	Q09200	Beta-1,4 N-acetylgalactosaminyltransferase 1	B4galnt1	1	6	15
564	33	33	66	19.7285	18.519	1.20954	6.53604	1.71058	4.12331	0.499898	64	2.41957	0.00919511	0.375204	#DIV/0!	greater	0	0.95	Q0VG18	Small integral membrane protein 24	Smim24	0.104504	3	26.7
565	33	33	66	20.1689	19.5976	0.571367	1.2266	1.74617	1.48638	0.30014	64	1.90367	0.0307259	0.0704295	#DIV/0!	greater	0	0.95	Q11011	Puromycin-sensitive aminopeptidase	Npepps	0.24487	14	14.8
566	33	33	66	24.5234	23.7638	0.759585	1.08077	0.63116	0.855965	0.227764	64	3.33496	0.000711417	0.379443	#DIV/0!	greater	0	0.95	Q11136	Xaa-Pro dipeptidase	Pepd	0.0136053	21	39.1
567	33	33	66	18.4582	18.4288	0.0293939	1.87943	0.861362	1.3704	0.288192	64	0.101994	0.45954	-0.451602	#DIV/0!	greater	0	0.95	Q148W0	Phospholipid-transporting ATPase IC	Atp8b1	1	5	5.6
568	33	33	66	17.7139	18.1762	-0.462242	0.506451	0.584398	0.545425	0.181813	64	-2.5424	0.99328	-0.765691	#DIV/0!	greater	0	0.95	Q1HFZ0	tRNA (cytosine(34)-C(5))-methyltransferase	Nsun2	1	5	8.7
569	33	33	66	18.0783	18.3223	-0.24397	1.34156	0.774453	1.05801	0.253223	64	-0.963459	0.830528	-0.666602	#DIV/0!	greater	0	0.95	Q3TDQ1	Dolichyl-diphosphooligosaccharide--protein glycosyltransferase subunit STT3B	Stt3b	1	3	3.8
570	33	33	66	18.1363	18.406	-0.269742	1.07213	0.98243	1.02728	0.249518	64	-1.08105	0.858135	-0.686192	#DIV/0!	greater	0	0.95	Q3THE2	Myosin regulatory light chain 12B	Myl12b	1	3	45.9
571	33	33	66	17.458	18.0634	-0.605364	0.871297	0.553212	0.712255	0.207767	64	-2.91367	0.997542	-0.952129	#DIV/0!	greater	0	0.95	Q3THS6	S-adenosylmethionine synthase isoform type-2	Mat2a	1	2	6.6
572	33	33	66	17.8775	18.3335	-0.456009	0.703224	0.322647	0.512936	0.176315	64	-2.58633	0.994007	-0.750281	#DIV/0!	greater	0	0.95	Q3TJ91	Lethal(2) giant larvae protein homolog 2	Llgl2	1	4	5.7
573	33	33	66	17.5963	18.1305	-0.534233	0.563823	0.456837	0.51033	0.175867	64	-3.03772	0.998276	-0.827757	#DIV/0!	greater	0	0.95	Q3TKT4;Q6DIC0	Transcription activator BRG1;Probable global transcription activator SNF2L2	Smarca4;Smarca2	1	4	2.7
574	33	33	66	19.5269	18.304	1.22286	7.75623	1.75999	4.75811	0.537001	64	2.2772	0.0130627	0.326596	#DIV/0!	greater	0	0.95	Q3TTY0	Phospholipase B1, membrane-associated;Phospholipase A2;Lysophospholipase	Plb1	0.134433	22	17.3
575	33	33	66	19.319	20.0152	-0.696179	2.8224	3.12646	2.97443	0.424581	64	-1.63969	0.947011	-1.40481	#DIV/0!	greater	0	0.95	Q3TW96	UDP-N-acetylhexosamine pyrophosphorylase-like protein 1	Uap1l1	1	5	11.4
576	33	33	66	19.917	20.6189	-0.701842	6.01153	5.73305	5.87229	0.596571	64	-1.17646	0.878116	-1.69753	#DIV/0!	greater	0	0.95	Q3TWW8	Serine/arginine-rich splicing factor 6	Srsf6	1	7	27.4
577	33	33	66	17.762	17.9177	-0.155636	0.574325	0.689437	0.631881	0.195693	64	-0.795308	0.785313	-0.482251	#DIV/0!	greater	0	0.95	Q3TXS7	26S proteasome non-ATPase regulatory subunit 1	Psmd1	1	5	6.2
578	33	33	66	19.7375	19.6949	0.0425939	1.15162	2.02111	1.58636	0.31007	64	0.137369	0.445585	-0.474916	#DIV/0!	greater	0	0.95	Q3U0B3	Dehydrogenase/reductase SDR family member 11	Dhrs11	1	6	31.9
579	33	33	66	18.3195	18.6932	-0.373761	1.03635	1.07361	1.05498	0.25286	64	-1.47813	0.927861	-0.795788	#DIV/0!	greater	0	0.95	Q3U0V1	Far upstream element-binding protein 2	Khsrp	1	5	11.9
580	33	33	66	17.686	18.0753	-0.389285	0.520484	0.86609	0.693287	0.204981	64	-1.89912	0.968971	-0.731402	#DIV/0!	greater	0	0.95	Q3U0V2	Tumor necrosis factor receptor type 1-associated DEATH domain protein	Tradd	1	3	13.2
581	33	33	66	21.1269	20.1693	0.957527	1.44315	1.89426	1.66871	0.318015	64	3.01095	0.00186243	0.426755	#DIV/0!	greater	0	0.95	Q3U1J4	DNA damage-binding protein 1	Ddb1	0.0289785	10	13.9
582	33	33	66	18.9911	19.2462	-0.255055	1.97238	1.7223	1.84734	0.334604	64	-0.762258	0.775647	-0.813513	#DIV/0!	greater	0	0.95	Q3U2P1	Protein transport protein Sec24A	Sec24a	1	5	6.1
583	33	33	66	18.5837	18.6763	-0.0926061	2.30578	0.870251	1.58802	0.310231	64	-0.298507	0.616858	-0.610386	#DIV/0!	greater	0	0.95	Q3U487	E3 ubiquitin-protein ligase HECTD3	Hectd3	1	6	10.3
584	33	33	66	17.4764	18.3105	-0.834167	0.616264	1.00953	0.812899	0.221961	64	-3.75817	0.999814	-1.20462	#DIV/0!	greater	0	0.95	Q3U5Q7	UMP-CMP kinase 2, mitochondrial	Cmpk2	1	3	6.7
585	33	33	66	17.9633	18.4001	-0.436852	0.962769	1.3154	1.13909	0.262746	64	-1.66264	0.949362	-0.875378	#DIV/0!	greater	0	0.95	Q3U9G9	Lamin-B receptor	Lbr	1	4	11.7
586	33	33	66	17.6886	18.3204	-0.631867	0.909988	0.699954	0.804971	0.220876	64	-2.86073	0.997149	-1.00051	#DIV/0!	greater	0	0.95	Q3ULD5	Methylcrotonoyl-CoA carboxylase beta chain, mitochondrial	Mccc2	1	2	3.9
587	33	33	66	17.8589	18.3259	-0.466991	0.872461	0.377673	0.625067	0.194635	64	-2.39931	0.990326	-0.79184	#DIV/0!	greater	0	0.95	Q3ULJ0	Glycerol-3-phosphate dehydrogenase 1-like protein	Gpd1l	1	4	18.2
588	33	33	66	17.4417	18.1933	-0.751527	0.622256	0.944273	0.783264	0.217877	64	-3.44931	0.9995	-1.11517	#DIV/0!	greater	0	0.95	Q3UM45	Protein phosphatase 1 regulatory subunit 7	Ppp1r7	1	3	5
589	33	33	66	17.7468	18.3079	-0.561061	0.862387	0.692661	0.777524	0.217078	64	-2.58461	0.99398	-0.923366	#DIV/0!	greater	0	0.95	Q3UMC0;Q9D3R6	Spermatogenesis-associated protein 5;Katanin p60 ATPase-containing subunit A-like 2	Spata5;Katnal2	1	2	3.2
590	33	33	66	17.8121	18.1187	-0.306567	1.67413	0.486919	1.08052	0.255903	64	-1.19798	0.882329	-0.733672	#DIV/0!	greater	0	0.95	Q3UMR5	Calcium uniporter protein, mitochondrial	Mcu	1	3	10.3
591	33	33	66	18.6382	18.2407	0.397415	2.61985	1.18771	1.90378	0.339677	64	1.16998	0.123174	-0.169511	#DIV/0!	greater	0	0.95	Q3UN02	Lysocardiolipin acyltransferase 1	Lclat1	0.61446	2	6.1
592	33	33	66	18.4744	18.2555	0.218927	3.8708	1.12694	2.49887	0.389162	64	0.562561	0.287849	-0.430588	#DIV/0!	greater	0	0.95	Q3UPH1	Protein PRRC1	Prrc1	0.962197	2	9.7
593	33	33	66	19.8127	19.4893	0.323409	3.12003	2.87276	2.9964	0.426145	64	0.758917	0.225344	-0.387833	#DIV/0!	greater	0	0.95	Q3UPL0	Protein transport protein Sec31A	Sec31a	0.872628	11	11.5
594	33	33	66	18.7433	18.8733	-0.130009	4.57818	2.2568	3.41749	0.455105	64	-0.285668	0.611973	-0.889585	#DIV/0!	greater	0	0.95	Q3UQ44	Ras GTPase-activating-like protein IQGAP2	Iqgap2	1	42	36.1
595	33	33	66	17.775	17.9188	-0.143782	0.616933	0.346149	0.481541	0.170834	64	-0.841646	0.79844	-0.428906	#DIV/0!	greater	0	0.95	Q3URE1	Acyl-CoA synthetase family member 3, mitochondrial	Acsf3	1	2	4.8
596	33	33	66	17.4292	18.0664	-0.637179	0.446349	0.552389	0.499369	0.173968	64	-3.66263	0.999746	-0.927533	#DIV/0!	greater	0	0.95	Q3UWA6	Heat-stable enterotoxin receptor	Gucy2c	1	3	3.4
597	33	33	66	17.6449	18.1617	-0.516824	1.12671	0.63114	0.878926	0.230799	64	-2.23928	0.98569	-0.902031	#DIV/0!	greater	0	0.95	Q3UX10	Tubulin alpha chain-like 3	Tubal3	1	3	11.2
598	33	33	66	22.4873	21.4417	1.04556	2.07968	3.23914	2.65941	0.401468	64	2.60435	0.00571556	0.375509	#DIV/0!	greater	0	0.95	Q3V0K9	Plastin-1	Pls1	0.0685342	17	35.7
599	33	33	66	17.4402	18.1295	-0.689352	0.787756	0.479741	0.633749	0.195982	64	-3.51742	0.999596	-1.01645	#DIV/0!	greater	0	0.95	Q501J6	Probable ATP-dependent RNA helicase DDX17	Ddx17	1	3	12.5
600	33	33	66	18.4256	18.0425	0.383167	3.50779	0.987084	2.24744	0.369064	64	1.03821	0.151539	-0.232806	#DIV/0!	greater	0	0.95	Q504N0	Carboxypeptidase A2	Cpa2	0.701696	3	11.3
601	33	33	66	19.6606	19.9164	-0.255845	5.65237	4.30547	4.97892	0.54932	64	-0.465749	0.678512	-1.17267	#DIV/0!	greater	0	0.95	Q505F5	Leucine-rich repeat-containing protein 47	Lrrc47	1	8	16.4
602	33	33	66	17.5856	17.9706	-0.385003	0.620179	0.423353	0.521766	0.177826	64	-2.16505	0.982941	-0.681797	#DIV/0!	greater	0	0.95	Q569Z5	Probable ATP-dependent RNA helicase DDX46	Ddx46	1	3	2.8
603	33	33	66	21.7256	21.5044	0.221136	5.02189	3.67554	4.34872	0.51338	64	0.430746	0.33405	-0.635701	#DIV/0!	greater	0	0.95	Q571I9	Aldehyde dehydrogenase family 16 member A1	Aldh16a1	1	11	17.6
604	33	33	66	18.2414	18.4194	-0.17803	7.74134	2.75205	5.2467	0.563899	64	-0.315713	0.623376	-1.11918	#DIV/0!	greater	0	0.95	Q5BKQ4	Inactive pancreatic lipase-related protein 1	Pnliprp1	1	6	20.7
605	33	33	66	17.455	18.149	-0.693982	0.608289	0.296949	0.452619	0.165624	64	-4.19009	0.999956	-0.970411	#DIV/0!	greater	0	0.95	Q5FWK3	Rho GTPase-activating protein 1	Arhgap1	1	3	8.7
606	33	33	66	18.8725	18.8943	-0.0218515	1.98592	1.6787	1.83231	0.33324	64	-0.0655728	0.526039	-0.578034	#DIV/0!	greater	0	0.95	Q5SSH7	Zinc finger ZZ-type and EF-hand domain-containing protein 1	Zzef1	1	14	6.8
607	33	33	66	19.3613	19.374	-0.0127242	2.11338	1.93728	2.02533	0.350353	64	-0.0363183	0.514429	-0.597468	#DIV/0!	greater	0	0.95	Q5SUR0	Phosphoribosylformylglycinamidine synthase	Pfas	1	8	9.4
608	33	33	66	19.3423	19.6183	-0.275979	2.38975	2.347	2.36838	0.378864	64	-0.728437	0.765498	-0.908308	#DIV/0!	greater	0	0.95	Q5SW19	Clustered mitochondria protein homolog	Cluh	1	8	7.2
609	33	33	66	18.9923	19.1015	-0.109176	2.12825	0.883418	1.50584	0.302097	64	-0.361393	0.640502	-0.61338	#DIV/0!	greater	0	0.95	Q5SWU9	Acetyl-CoA carboxylase 1;Biotin carboxylase	Acaca	1	8	6.4
610	33	33	66	17.4443	17.1883	0.256067	6.49508	2.16111	4.32809	0.512161	64	0.499973	0.309404	-0.598736	#DIV/0!	greater	0	0.95	Q5SX39	Myosin-4	Myh4	1	6	24.2
611	33	33	66	19.8831	19.6245	0.258582	3.68463	2.69192	3.18828	0.439578	64	0.58825	0.279217	-0.47508	#DIV/0!	greater	0	0.95	Q5SYD0	Unconventional myosin-Id	Myo1d	0.952603	19	22.4
612	33	33	66	19.7161	18.8183	0.897779	2.04897	1.67354	1.86125	0.335862	64	2.67306	0.00476276	0.337221	#DIV/0!	greater	0	0.95	Q5XJY5	Coatomer subunit delta	Arcn1	0.0587257	5	9.8
613	33	33	66	20.759	20.4443	0.314673	3.51991	2.20919	2.86455	0.416664	64	0.755219	0.226444	-0.380746	#DIV/0!	greater	0	0.95	Q60597	2-oxoglutarate dehydrogenase, mitochondrial	Ogdh	0.872628	15	19.2
614	33	33	66	21.9638	21.6736	0.290203	1.85685	3.54636	2.70161	0.40464	64	0.717188	0.237934	-0.385147	#DIV/0!	greater	0	0.95	Q60604	Adseverin	Scin	0.892298	16	32.7
615	33	33	66	18.558	18.6025	-0.0444364	3.27486	1.60726	2.44106	0.384634	64	-0.115529	0.545806	-0.686395	#DIV/0!	greater	0	0.95	Q60605	Myosin light polypeptide 6	Myl6	1	4	29.1
616	33	33	66	23.2248	23.3146	-0.0897455	2.64208	0.71019	1.67614	0.318722	64	-0.281579	0.610413	-0.621697	#DIV/0!	greater	0	0.95	Q60692	Proteasome subunit beta type-6	Psmb6	1	6	20.6
617	33	33	66	18.0423	18.3644	-0.322148	1.25724	0.979865	1.11855	0.260367	64	-1.23728	0.889749	-0.756705	#DIV/0!	greater	0	0.95	Q60710	Deoxynucleoside triphosphate triphosphohydrolase SAMHD1	Samhd1	1	5	12.9
618	33	33	66	18.3855	18.5167	-0.131145	1.04674	0.57582	0.811279	0.22174	64	-0.591439	0.721845	-0.501232	#DIV/0!	greater	0	0.95	Q60737	Casein kinase II subunit alpha	Csnk2a1	1	6	25.3
619	33	33	66	17.5266	18.1398	-0.613258	0.686986	0.48971	0.588348	0.188832	64	-3.24764	0.999073	-0.92842	#DIV/0!	greater	0	0.95	Q60759	Glutaryl-CoA dehydrogenase, mitochondrial	Gcdh	1	2	4.8
493	33	33	66	18.1473	17.904	0.24327	0.992923	0.567155	0.780039	0.217428	64	1.11885	0.133693	-0.119621	#DIV/0!	greater	0	0.95	Q60817;P70670	Nascent polypeptide-associated complex subunit alpha;Nascent polypeptide-associated complex subunit alpha, muscle-specific form	Naca	0.649579	2	13.5
620	33	33	66	23.4267	22.163	1.26369	4.71327	5.11684	4.91505	0.545786	64	2.31537	0.0119051	0.352771	#DIV/0!	greater	0	0.95	Q60854	Serpin B6	Serpinb6	0.127541	17	52.1
621	33	33	66	18.6368	18.0921	0.544736	2.67141	0.923294	1.79735	0.330046	64	1.65049	0.0518715	-0.00611463	#DIV/0!	greater	0	0.95	Q60928	Gamma-glutamyltranspeptidase 1;Gamma-glutamyltranspeptidase 1 heavy chain;Gamma-glutamyltranspeptidase 1 light chain	Ggt1	0.349464	6	10.6
622	33	33	66	20.6625	19.5875	1.07499	5.1574	4.17772	4.66756	0.531867	64	2.02117	0.0237248	0.187298	#DIV/0!	greater	0	0.95	Q60930	Voltage-dependent anion-selective channel protein 2	Vdac2	0.204002	7	27.5
623	33	33	66	19.236	19.0365	0.199479	7.00243	3.32115	5.16179	0.559317	64	0.356647	0.361265	-0.734029	#DIV/0!	greater	0	0.95	Q60932	Voltage-dependent anion-selective channel protein 1	Vdac1	1	11	48.6
624	33	33	66	17.7565	17.7358	0.0207667	1.3261	0.637714	0.981907	0.243946	64	0.0851282	0.466213	-0.386382	#DIV/0!	greater	0	0.95	Q60997	Deleted in malignant brain tumors 1 protein	Dmbt1	1	2	1.2
625	33	33	66	18.6576	19.1198	-0.462206	4.14622	2.28682	3.21652	0.441521	64	-1.04685	0.850447	-1.19911	#DIV/0!	greater	0	0.95	Q61001	Laminin subunit alpha-5	Lama5	1	15	6.4
626	33	33	66	19.1441	19.379	-0.234861	1.44007	2.09208	1.76607	0.327162	64	-0.717873	0.762276	-0.780898	#DIV/0!	greater	0	0.95	Q61035;P12081	Histidine--tRNA ligase, cytoplasmic	Hars;HARS	1	6	14.3
627	33	33	66	17.8391	18.6366	-0.797442	0.80938	0.974509	0.891945	0.232502	64	-3.42983	0.999469	-1.18549	#DIV/0!	greater	0	0.95	Q61081	Hsp90 co-chaperone Cdc37;Hsp90 co-chaperone Cdc37, N-terminally processed	Cdc37	1	1	5.5
628	33	33	66	17.505	18.1142	-0.609227	1.20314	0.373543	0.788344	0.218583	64	-2.78717	0.996505	-0.974045	#DIV/0!	greater	0	0.95	Q61103	Zinc finger protein ubi-d4	Dpf2	1	2	7.7
629	33	33	66	17.4299	18.0615	-0.631618	0.532322	0.397999	0.46516	0.167903	64	-3.7618	0.999816	-0.911851	#DIV/0!	greater	0	0.95	Q61147	Ceruloplasmin	Cp	1	3	2.6
630	33	33	66	17.5971	17.9565	-0.359382	0.725835	0.779645	0.75274	0.21359	64	-1.68258	0.951335	-0.715866	#DIV/0!	greater	0	0.95	Q61166	Microtubule-associated protein RP/EB family member 1	Mapre1	1	3	20.5
631	33	33	66	18.8714	18.4105	0.460927	1.98144	1.08104	1.53124	0.304635	64	1.51305	0.0675953	-0.0475128	#DIV/0!	greater	0	0.95	Q61171	Peroxiredoxin-2	Prdx2	0.414775	5	31.3
632	33	33	66	17.5329	17.85	-0.317097	0.626886	0.70103	0.663958	0.200599	64	-1.58075	0.940568	-0.651899	#DIV/0!	greater	0	0.95	Q61176	Arginase-1	Arg1	1	2	5.9
633	33	33	66	19.5439	19.7902	-0.246333	2.83598	2.21615	2.52607	0.391274	64	-0.629568	0.734391	-0.899374	#DIV/0!	greater	0	0.95	Q61191	Host cell factor 1;HCF N-terminal chain 1;HCF N-terminal chain 2;HCF N-terminal chain 3;HCF N-terminal chain 4;HCF N-terminal chain 5;HCF N-terminal chain 6;HCF C-terminal chain 1;HCF C-terminal chain 2;HCF C-terminal chain 3;HCF C-terminal chain 4;HCF C-terminal chain 5;HCF C-terminal chain 6	Hcfc1	1	3	2
634	33	33	66	20.1693	18.8332	1.3361	3.53921	1.65839	2.5988	0.396867	64	3.36662	0.000645578	0.673724	#DIV/0!	greater	0	0.95	Q61205	Platelet-activating factor acetylhydrolase IB subunit gamma	Pafah1b3	0.0127844	5	27.6
635	33	33	66	20.8618	21.1669	-0.305094	2.5972	1.18906	1.89313	0.338726	64	-0.90071	0.81444	-0.870432	#DIV/0!	greater	0	0.95	Q61233	Plastin-2	Lcp1	1	6	13.6
636	33	33	66	18.384	19.2012	-0.817227	2.81174	3.92082	3.36628	0.451682	64	-1.8093	0.962449	-1.57109	#DIV/0!	greater	0	0.95	Q61292	Laminin subunit beta-2	Lamb2	1	9	7.9
637	33	33	66	17.3601	18.102	-0.741815	1.71508	0.519191	1.11713	0.260202	64	-2.85092	0.99707	-1.1761	#DIV/0!	greater	0	0.95	Q61301	Catenin alpha-2	Ctnna2	1	1	5.7
638	33	33	66	20.2419	20.5503	-0.308415	3.9403	4.55758	4.24894	0.507456	64	-0.607767	0.727254	-1.15537	#DIV/0!	greater	0	0.95	Q61316	Heat shock 70 kDa protein 4	Hspa4	1	14	24.9
639	33	33	66	18.2398	18.4777	-0.237894	1.95975	1.24205	1.6009	0.311487	64	-0.763736	0.776084	-0.75777	#DIV/0!	greater	0	0.95	Q61391	Neprilysin	Mme	1	6	10.1
640	33	33	66	20.2076	18.9948	1.21282	3.17101	2.18255	2.67678	0.402776	64	3.01115	0.00186133	0.540582	#DIV/0!	greater	0	0.95	Q61425	Hydroxyacyl-coenzyme A dehydrogenase, mitochondrial	Hadh	0.0289785	10	36.3
642	33	33	66	17.5176	18.2705	-0.752809	0.794113	0.441973	0.618043	0.193539	64	-3.88971	0.999879	-1.07583	#DIV/0!	greater	0	0.95	Q61510	E3 ubiquitin/ISG15 ligase TRIM25	Trim25	1	3	5.5
643	33	33	66	21.9538	20.7483	1.2055	1.8284	2.70032	2.26436	0.370451	64	3.25414	0.000909324	0.587212	#DIV/0!	greater	0	0.95	Q61598	Rab GDP dissociation inhibitor beta	Gdi2	0.0162806	10	42
644	33	33	66	17.7097	18.333	-0.623321	0.629699	0.515191	0.572445	0.186262	64	-3.34647	0.999313	-0.934195	#DIV/0!	greater	0	0.95	Q61655	ATP-dependent RNA helicase DDX19A	Ddx19a	1	4	12.1
645	33	33	66	20.5016	20.1097	0.391894	3.99004	3.26468	3.62736	0.468871	64	0.835825	0.203182	-0.390658	#DIV/0!	greater	0	0.95	Q61656	Probable ATP-dependent RNA helicase DDX5	Ddx5	0.822695	14	31.1
217	33	33	66	18.5286	19.6148	-1.08623	1.82873	2.33894	2.08384	0.355377	64	-3.05655	0.998368	-1.67936	#DIV/0!	greater	0	0.95	Q61696;P17879	Heat shock 70 kDa protein 1A;Heat shock 70 kDa protein 1B	Hspa1a;Hspa1b	1	2	21.4
646	33	33	66	18.683	18.9429	-0.259891	1.94244	1.15841	1.55042	0.306537	64	-0.847828	0.800153	-0.771505	#DIV/0!	greater	0	0.95	Q61699	Heat shock protein 105 kDa	Hsph1	1	8	12.2
647	33	33	66	18.8537	19.2858	-0.432136	2.65724	2.47294	2.56509	0.394284	64	-1.096	0.861408	-1.0902	#DIV/0!	greater	0	0.95	Q61753	D-3-phosphoglycerate dehydrogenase	Phgdh	1	4	9.4
648	33	33	66	18.6181	18.6251	-0.00700303	2.01621	1.45436	1.73528	0.324297	64	-0.0215945	0.508581	-0.548259	#DIV/0!	greater	0	0.95	Q61768	Kinesin-1 heavy chain	Kif5b	1	10	17.8
649	33	33	66	23.4556	22.7013	0.754342	1.4192	1.1998	1.3095	0.281716	64	2.67767	0.00470431	0.284155	#DIV/0!	greater	0	0.95	Q61847	Meprin A subunit beta	Mep1b	0.0585574	10	17.8
650	33	33	66	18.4572	19.1885	-0.731352	1.68398	0.975481	1.32973	0.283883	64	-2.57624	0.993847	-1.20516	#DIV/0!	greater	0	0.95	Q61881	DNA replication licensing factor MCM7	Mcm7	1	8	18.4
651	33	33	66	18.0453	19.2083	-1.163	0.966084	3.46735	2.21672	0.366533	64	-3.17297	0.998841	-1.77475	#DIV/0!	greater	0	0.95	Q61937	Nucleophosmin	Npm1	1	4	22.9
652	33	33	66	17.9144	18.2061	-0.291688	0.798527	0.82538	0.811953	0.221832	64	-1.31491	0.903383	-0.661928	#DIV/0!	greater	0	0.95	Q61990	Poly(rC)-binding protein 2	Pcbp2	1	2	15.2
653	33	33	66	19.225	18.5026	0.722424	6.47972	2.24661	4.36317	0.514232	64	1.40486	0.0824489	-0.135835	#DIV/0!	greater	0	0.95	Q62093	Serine/arginine-rich splicing factor 2	Srsf2	0.472635	5	24.4
654	33	33	66	19.01	19.3123	-0.302294	4.26477	2.45669	3.36073	0.45131	64	-0.669815	0.747307	-1.05554	#DIV/0!	greater	0	0.95	Q62167;P16381	ATP-dependent RNA helicase DDX3X;Putative ATP-dependent RNA helicase Pl10	Ddx3x;D1Pas1	1	3	23.7
655	33	33	66	18.393	18.2482	0.144745	2.88073	0.602136	1.74143	0.324871	64	0.445547	0.328714	-0.397469	#DIV/0!	greater	0	0.95	Q62186	Translocon-associated protein subunit delta	Ssr4	1	3	25
656	33	33	66	21.2862	21.0541	0.232085	2.11591	2.73293	2.42442	0.383321	64	0.605459	0.273508	-0.407682	#DIV/0!	greater	0	0.95	Q62261	Spectrin beta chain, non-erythrocytic 1	Sptbn1	0.947846	33	16.5
657	33	33	66	17.7219	18.0076	-0.285712	0.826841	0.649032	0.737936	0.211479	64	-1.35102	0.909277	-0.638673	#DIV/0!	greater	0	0.95	Q62283	Tetraspanin-7	Tspan7	1	2	8.8
658	33	33	66	17.7171	18.6944	-0.977318	1.90068	1.49798	1.69933	0.32092	64	-3.04536	0.998314	-1.51294	#DIV/0!	greater	0	0.95	Q62318	Transcription intermediary factor 1-beta	Trim28	1	9	16.1
659	33	33	66	18.7951	18.1619	0.633124	1.58946	0.420447	1.00495	0.246792	64	2.56542	0.0063294	0.221226	#DIV/0!	greater	0	0.95	Q62348	Translin	Tsn	0.0745273	6	25.9
660	33	33	66	17.494	18.1813	-0.687315	0.481704	0.861253	0.671479	0.201732	64	-3.40708	0.99943	-1.02401	#DIV/0!	greater	0	0.95	Q62351	Transferrin receptor protein 1	Tfrc	1	3	5.4
661	33	33	66	19.6372	19.6728	-0.0356848	5.85148	4.2986	5.07504	0.554597	64	-0.0643437	0.525551	-0.961315	#DIV/0!	greater	0	0.95	Q62376	U1 small nuclear ribonucleoprotein 70 kDa	Snrnp70	1	7	12.1
662	33	33	66	18.1428	18.0188	0.123924	2.63983	0.830854	1.73534	0.324303	64	0.382125	0.351817	-0.417341	#DIV/0!	greater	0	0.95	Q62425	Cytochrome c oxidase subunit NDUFA4	Ndufa4	1	3	35.4
663	33	33	66	19.5613	18.2685	1.29282	2.57422	0.587836	1.58103	0.309548	64	4.17649	4.56716e-05	0.776182	#DIV/0!	greater	0	0.95	Q62465	Synaptic vesicle membrane protein VAT-1 homolog	Vat1	0.00157086	7	20.4
664	33	33	66	25.0194	24.739	0.280376	2.22024	3.41755	2.81889	0.41333	64	0.678333	0.250003	-0.409478	#DIV/0!	greater	0	0.95	Q62468	Villin-1	Vil1	0.913545	44	57
665	33	33	66	19.4821	19.2101	0.272048	2.75777	2.56809	2.66293	0.401733	64	0.677187	0.250364	-0.398449	#DIV/0!	greater	0	0.95	Q63844	Mitogen-activated protein kinase 3	Mapk3	0.913545	11	33.4
666	33	33	66	17.7656	18.1899	-0.424258	0.65459	0.67267	0.66363	0.200549	64	-2.11548	0.980857	-0.758977	#DIV/0!	greater	0	0.95	Q63880;Q8VCU1	Carboxylesterase 3A;Carboxylesterase 3B	Ces3a;Ces3b	1	2	3.7
667	33	33	66	19.3828	18.8503	0.532512	2.4912	1.26783	1.87951	0.337506	64	1.57779	0.0597724	-0.030789	#DIV/0!	greater	0	0.95	Q63886;Q62452;Q64435;P70691	UDP-glucuronosyltransferase 1-1;UDP-glucuronosyltransferase 1-9;UDP-glucuronosyltransferase 1-6;UDP-glucuronosyltransferase 1-2	Ugt1a1;Ugt1a9;Ugt1a6;Ugt1a2	0.382953	2	14.6
668	33	33	66	17.5412	18.1293	-0.588061	0.820831	0.507968	0.664399	0.200665	64	-2.93055	0.997657	-0.922974	#DIV/0!	greater	0	0.95	Q63932;P31938	Dual specificity mitogen-activated protein kinase kinase 2;Dual specificity mitogen-activated protein kinase kinase 1	Map2k2;Map2k1	1	4	14
669	33	33	66	17.58	18.8966	-1.31661	0.655164	1.97516	1.31516	0.282324	64	-4.66346	0.999992	-1.78781	#DIV/0!	greater	0	0.95	Q64010	Adapter molecule crk	Crk	1	4	18.1
670	33	33	66	21.3866	21.1636	0.222927	3.77894	4.04462	3.91178	0.486906	64	0.457845	0.324307	-0.589725	#DIV/0!	greater	0	0.95	Q64105	Sepiapterin reductase	Spr	1	9	42.9
671	33	33	66	24.1689	21.8765	2.29238	1.68714	5.49577	3.59146	0.466545	64	4.91352	3.2593e-06	1.51371	#DIV/0!	greater	0	0.95	Q64133	Amine oxidase [flavin-containing] A	Maoa	0.000152139	14	31
672	33	33	66	22.822	18.1659	4.65611	3.27821	0.749776	2.01399	0.349371	64	13.3271	1.98876e-20	4.073	#DIV/0!	greater	0	0.95	Q64176	Carboxylesterase 1E	Ces1e	2.88812e-18	12	31.9
673	33	33	66	19.0434	18.5661	0.477321	4.11771	1.1273	2.6225	0.398672	64	1.19728	0.117807	-0.188068	#DIV/0!	greater	0	0.95	Q64191	N(4)-(beta-N-acetylglucosaminyl)-L-asparaginase;Glycosylasparaginase alpha chain;Glycosylasparaginase beta chain	Aga	0.593119	2	12.4
674	33	33	66	18.6496	17.8222	0.827491	9.33114	0.81004	5.07059	0.554354	64	1.49271	0.0702131	-0.0977334	#DIV/0!	greater	0	0.95	Q64285	Bile salt-activated lipase	Cel	0.424854	17	31.2
675	33	33	66	17.9902	18.0908	-0.100652	0.711132	0.639855	0.675493	0.202334	64	-0.497453	0.689713	-0.438349	#DIV/0!	greater	0	0.95	Q64324	Syntaxin-binding protein 2	Stxbp2	1	4	9.4
676	33	33	66	18.7003	18.8955	-0.195155	2.88543	1.28351	2.08447	0.355432	64	-0.549063	0.707564	-0.788375	#DIV/0!	greater	0	0.95	Q64331	Unconventional myosin-VI	Myo6	1	18	15.6
677	33	33	66	18.5249	19.1303	-0.605376	2.56638	2.17609	2.37123	0.379093	64	-1.59691	0.942394	-1.23809	#DIV/0!	greater	0	0.95	Q64374	Regucalcin	Rgn	1	6	23.7
678	33	33	66	17.62	18.2258	-0.60577	1.26344	0.837726	1.05058	0.252332	64	-2.40068	0.990359	-1.02692	#DIV/0!	greater	0	0.95	Q64433	10 kDa heat shock protein, mitochondrial	Hspe1	1	3	35.3
679	33	33	66	19.5077	19.3427	0.165009	2.20841	1.88724	2.04783	0.352293	64	0.468385	0.32055	-0.422973	#DIV/0!	greater	0	0.95	Q64442	Sorbitol dehydrogenase	Sord	1	5	19.9
680	33	33	66	17.5511	17.9564	-0.405282	0.979144	0.489216	0.73418	0.21094	64	-1.92131	0.970426	-0.757344	#DIV/0!	greater	0	0.95	Q64459;Q64481	Cytochrome P450 3A11;Cytochrome P450 3A16	Cyp3a11;Cyp3a16	1	2	5.2
681	33	33	66	19.6779	19.1585	0.519382	5.03144	2.61771	3.82457	0.481448	64	1.07879	0.142365	-0.284161	#DIV/0!	greater	0	0.95	Q64464	Cytochrome P450 3A13	Cyp3a13	0.681579	10	25.6
682	33	33	66	17.6752	18.1991	-0.523942	0.476582	0.413207	0.444895	0.164205	64	-3.19078	0.9989	-0.798003	#DIV/0!	greater	0	0.95	Q64471	Glutathione S-transferase theta-1	Gstt1	1	4	17.5
683	33	33	66	17.5397	18.0565	-0.516815	0.755004	0.594828	0.674916	0.202247	64	-2.55536	0.993503	-0.854369	#DIV/0!	greater	0	0.95	Q64511;Q01320	DNA topoisomerase 2-beta;DNA topoisomerase 2-alpha	Top2b;Top2a	1	4	2.9
684	33	33	66	17.4095	17.9134	-0.503891	0.47108	0.645668	0.558374	0.183959	64	-2.73915	0.996015	-0.810921	#DIV/0!	greater	0	0.95	Q64514	Tripeptidyl-peptidase 2	Tpp2	1	3	4.8
685	33	33	66	19.3621	19.0523	0.309812	2.62435	1.5608	2.09258	0.356122	64	0.869961	0.193786	-0.28456	#DIV/0!	greater	0	0.95	Q64516	Glycerol kinase	Gk	0.814474	7	17
686	33	33	66	17.5332	18.2196	-0.686379	1.00224	0.467881	0.73506	0.211067	64	-3.25195	0.999085	-1.03865	#DIV/0!	greater	0	0.95	Q64518	Sarcoplasmic/endoplasmic reticulum calcium ATPase 3	Atp2a3	1	6	12.5
687	33	33	66	21.0051	20.1038	0.901318	4.98087	5.43191	5.20639	0.561728	64	1.60454	0.056759	-0.0362137	#DIV/0!	greater	0	0.95	Q64521	Glycerol-3-phosphate dehydrogenase, mitochondrial	Gpd2	0.37092	21	33.8
688	33	33	66	24.9577	25.1928	-0.235048	4.29185	4.52702	4.40944	0.516951	64	-0.454682	0.674562	-1.09785	#DIV/0!	greater	0	0.95	Q64523;Q6GSS7	Histone H2A type 2-C;Histone H2A type 2-A	Hist2h2ac;Hist2h2aa1	1	2	58.1
689	33	33	66	21.7907	22.1281	-0.337394	2.5297	2.77681	2.65325	0.401003	64	-0.841375	0.798365	-1.00667	#DIV/0!	greater	0	0.95	Q64727	Vinculin	Vcl	1	36	40
690	33	33	66	17.9555	18.1522	-0.196658	1.34369	1.01809	1.18089	0.267524	64	-0.735102	0.767519	-0.643159	#DIV/0!	greater	0	0.95	Q64737	Trifunctional purine biosynthetic protein adenosine-3;Phosphoribosylamine--glycine ligase;Phosphoribosylformylglycinamidine cyclo-ligase;Phosphoribosylglycinamide formyltransferase	Gart	1	5	8
691	33	33	66	19.1816	18.8982	0.283482	4.50954	2.62934	3.56944	0.465112	64	0.609491	0.272178	-0.492797	#DIV/0!	greater	0	0.95	Q64FW2	All-trans-retinol 13,14-reductase	Retsat	0.947846	8	20.2
692	33	33	66	18.6616	18.082	0.579527	2.41863	0.838204	1.62842	0.314153	64	1.84473	0.0348525	0.0552023	#DIV/0!	greater	0	0.95	Q64GA5		Pla2g4c	0.26954	7	13.1
693	33	33	66	23.1243	22.8185	0.305803	7.17301	5.81058	6.49179	0.62725	64	0.48753	0.313774	-0.741085	#DIV/0!	greater	0	0.95	Q68FD5	Clathrin heavy chain 1	Cltc	1	55	36
694	33	33	66	17.5479	18.0063	-0.458476	0.484371	0.720955	0.602663	0.191115	64	-2.39895	0.990317	-0.77745	#DIV/0!	greater	0	0.95	Q68FH4	N-acetylgalactosamine kinase	Galk2	1	3	10
695	33	33	66	20.7933	20.3844	0.408918	1.90115	2.79942	2.35028	0.377414	64	1.08347	0.141332	-0.220991	#DIV/0!	greater	0	0.95	Q68FL4	Putative adenosylhomocysteinase 3	Ahcyl2	0.67912	2	8.8
696	33	33	66	18.2945	18.5311	-0.236579	1.29723	1.08547	1.19135	0.268706	64	-0.880437	0.809042	-0.685053	#DIV/0!	greater	0	0.95	Q68FL6	Methionine--tRNA ligase, cytoplasmic	Mars	1	7	8.4
697	33	33	66	17.8838	18.13	-0.246239	1.4475	0.465963	0.956734	0.240798	64	-1.0226	0.844826	-0.648135	#DIV/0!	greater	0	0.95	Q69ZF7	Metal transporter CNNM4	Cnnm4	1	6	11.8
698	33	33	66	17.9886	18.4074	-0.418867	1.81646	1.16079	1.48862	0.300366	64	-1.39452	0.916009	-0.920181	#DIV/0!	greater	0	0.95	Q6A026	Sister chromatid cohesion protein PDS5 homolog A	Pds5a	1	8	9.9
699	33	33	66	18.4858	18.7649	-0.279085	2.82821	1.02219	1.9252	0.341582	64	-0.817035	0.79153	-0.84919	#DIV/0!	greater	0	0.95	Q6A0A9	Constitutive coactivator of PPAR-gamma-like protein 1	FAM120A	1	11	14.4
700	33	33	66	17.5994	18.0701	-0.470685	1.19177	0.957737	1.07475	0.255218	64	-1.84424	0.965111	-0.896648	#DIV/0!	greater	0	0.95	Q6A4J8	Ubiquitin carboxyl-terminal hydrolase 7	Usp7	1	5	6.8
701	33	33	66	18.2906	18.4991	-0.20853	1.70118	0.956737	1.32896	0.283801	64	-0.734776	0.76742	-0.682198	#DIV/0!	greater	0	0.95	Q6DFW4	Nucleolar protein 58	Nop58	1	5	14.7
702	33	33	66	17.6407	18.2017	-0.561003	0.827192	0.422016	0.624604	0.194563	64	-2.8834	0.997324	-0.885731	#DIV/0!	greater	0	0.95	Q6DIA2	Exocyst complex component 3-like protein 4	Exoc3l4	1	5	8.2
703	33	33	66	17.7185	18.1837	-0.465206	0.823353	0.811079	0.817216	0.222549	64	-2.09035	0.979718	-0.836644	#DIV/0!	greater	0	0.95	Q6DYE8	Ectonucleotide pyrophosphatase/phosphodiesterase family member 3;Alkaline phosphodiesterase I;Nucleotide pyrophosphatase	Enpp3	1	2	3.7
704	33	33	66	17.5497	18.0486	-0.498815	0.853338	0.519582	0.68646	0.20397	64	-2.44554	0.991388	-0.839243	#DIV/0!	greater	0	0.95	Q6EDY6	Leucine-rich repeat-containing protein 16A	Lrrc16a	1	2	2.3
705	33	33	66	17.583	18.1402	-0.557218	0.510038	0.879958	0.694998	0.205234	64	-2.71503	0.995746	-0.899757	#DIV/0!	greater	0	0.95	Q6J9G1	Tyrosine-protein kinase STYK1	Styk1	1	3	10
706	33	33	66	18.8934	19.2698	-0.376455	1.60952	1.28185	1.44568	0.296002	64	-1.2718	0.895977	-0.870485	#DIV/0!	greater	0	0.95	Q6NZJ6	Eukaryotic translation initiation factor 4 gamma 1	Eif4g1	1	13	9.6
707	33	33	66	19.0457	19.1594	-0.113703	2.10221	1.4631	1.78265	0.328694	64	-0.345924	0.634733	-0.662297	#DIV/0!	greater	0	0.95	Q6P069	Sorcin	Sri	1	3	13.1
708	33	33	66	21.4977	21.1546	0.343067	2.6816	3.49154	3.08657	0.43251	64	0.793199	0.215296	-0.378798	#DIV/0!	greater	0	0.95	Q6P1B1	Xaa-Pro aminopeptidase 1	Xpnpep1	0.857903	14	33.5
709	33	33	66	18.4009	18.5134	-0.112548	2.0725	1.48422	1.77836	0.328298	64	-0.342825	0.633573	-0.660481	#DIV/0!	greater	0	0.95	Q6P3D0	U8 snoRNA-decapping enzyme	Nudt16	1	2	15.9
710	33	33	66	18.4815	18.7006	-0.21917	1.4702	1.34978	1.40999	0.292325	64	-0.749747	0.771923	-0.707064	#DIV/0!	greater	0	0.95	Q6P4T2	U5 small nuclear ribonucleoprotein 200 kDa helicase	Snrnp200	1	18	10.7
711	33	33	66	17.624	18.2529	-0.628873	0.566109	0.571936	0.569022	0.185705	64	-3.38641	0.999393	-0.938816	#DIV/0!	greater	0	0.95	Q6P542	ATP-binding cassette sub-family F member 1	Abcf1	1	3	5.1
712	33	33	66	19.8626	19.2283	0.634352	1.66506	1.4012	1.53313	0.304823	64	2.08105	0.020718	0.125598	#DIV/0!	greater	0	0.95	Q6P5E4	UDP-glucose:glycoprotein glucosyltransferase 1	Uggt1	0.184207	10	9.5
713	33	33	66	17.8842	18.1964	-0.312273	1.23703	0.607149	0.922088	0.236398	64	-1.32096	0.904391	-0.706824	#DIV/0!	greater	0	0.95	Q6P5F9	Exportin-1	Xpo1	1	7	8.7
714	33	33	66	18.1282	18.055	0.0732091	1.41686	0.721772	1.06932	0.254573	64	0.287577	0.3873	-0.351676	#DIV/0!	greater	0	0.95	Q6P7W2	SH3KBP1-binding protein 1	Shkbp1	1	2	3.7
715	33	33	66	21.6306	19.1098	2.52088	16.9246	6.88873	11.9067	0.84948	64	2.96756	0.0021091	1.10309	#DIV/0!	greater	0	0.95	Q6P8U6	Pancreatic triacylglycerol lipase	Pnlip	0.031685	11	31.6
716	33	33	66	17.6377	18.2898	-0.652106	0.898097	0.805956	0.852027	0.22724	64	-2.86968	0.997219	-1.03137	#DIV/0!	greater	0	0.95	Q6P9J9	Anoctamin-6	Ano6	1	5	8.8
717	33	33	66	18.0626	18.4051	-0.342494	1.71072	0.850719	1.28072	0.278603	64	-1.22933	0.888275	-0.807486	#DIV/0!	greater	0	0.95	Q6PA06	Atlastin-2	Atl2	1	6	13
718	33	33	66	18.1746	18.2258	-0.0512	1.81578	0.488746	1.15227	0.264262	64	-0.193747	0.576506	-0.492256	#DIV/0!	greater	0	0.95	Q6PB66	Leucine-rich PPR motif-containing protein, mitochondrial	Lrpprc	1	15	14.6
719	33	33	66	17.6183	18.172	-0.553721	0.98134	0.627977	0.804659	0.220833	64	-2.50742	0.992645	-0.922294	#DIV/0!	greater	0	0.95	Q6PD03	Serine/threonine-protein phosphatase 2A 56 kDa regulatory subunit alpha isoform	Ppp2r5a	1	2	5.6
720	33	33	66	18.2368	18.3659	-0.129067	1.50686	0.926771	1.21682	0.271563	64	-0.475274	0.681895	-0.582309	#DIV/0!	greater	0	0.95	Q6PDI5	Proteasome-associated protein ECM29 homolog	Ecm29	1	13	10.5
721	33	33	66	20.5437	21.5924	-1.04871	9.66662	7.81807	8.74234	0.7279	64	-1.44073	0.922732	-2.26358	#DIV/0!	greater	0	0.95	Q6PDM2	Serine/arginine-rich splicing factor 1	Srsf1	1	14	44.4
722	33	33	66	19.9913	20.3598	-0.368482	3.01941	3.17089	3.09515	0.433111	64	-0.85078	0.800968	-1.09135	#DIV/0!	greater	0	0.95	Q6PDN3	Myosin light chain kinase, smooth muscle;Myosin light chain kinase, smooth muscle, deglutamylated form	Mylk	1	14	6.2
723	33	33	66	18.2526	18.7362	-0.483609	1.19022	0.689646	0.939931	0.238674	64	-2.02623	0.976543	-0.88196	#DIV/0!	greater	0	0.95	Q6PDQ2	Chromodomain-helicase-DNA-binding protein 4	Chd4	1	8	5.1
724	33	33	66	17.6944	17.8995	-0.205018	1.31897	0.573769	0.946371	0.239491	64	-0.856059	0.80242	-0.604731	#DIV/0!	greater	0	0.95	Q6PFR5	Transformer-2 protein homolog alpha	Tra2a	1	2	12.1
725	33	33	66	17.8524	18.2529	-0.400573	1.14262	0.647818	0.895218	0.232928	64	-1.71973	0.954842	-0.789333	#DIV/0!	greater	0	0.95	Q6PHZ2;Q923T9;P28652	Calcium/calmodulin-dependent protein kinase type II subunit delta;Calcium/calmodulin-dependent protein kinase type II subunit gamma;Calcium/calmodulin-dependent protein kinase type II subunit beta	Camk2d;Camk2g;Camk2b	1	8	21.2
726	33	33	66	19.0464	18.4998	0.546603	3.23303	0.697153	1.96509	0.345104	64	1.58388	0.0590752	-0.0293795	#DIV/0!	greater	0	0.95	Q6Q473	Calcium-activated chloride channel regulator 4A;Calcium-activated chloride channel regulator 4A, 110 kDa form;Calcium-activated chloride channel regulator 4A, 30 kDa form	Clca4a	0.380351	7	9.5
727	33	33	66	18.1026	18.3537	-0.251076	0.881901	0.427083	0.654492	0.199164	64	-1.26065	0.893994	-0.583482	#DIV/0!	greater	0	0.95	Q6R0H7;P63094	Guanine nucleotide-binding protein G(s) subunit alpha isoforms XLas;Guanine nucleotide-binding protein G(s) subunit alpha isoforms short	Gnas	1	5	7.6
728	33	33	66	19.4506	18.9468	0.503818	2.27836	1.72117	1.99977	0.348135	64	1.44719	0.0763619	-0.0772236	#DIV/0!	greater	0	0.95	Q6T3U4	Niemann-Pick C1-like protein 1	Npc1l1	0.449572	7	5.9
729	33	33	66	23.8308	23.6988	0.132064	4.77915	5.63596	5.20755	0.561791	64	0.235076	0.40745	-0.805573	#DIV/0!	greater	0	0.95	Q6URW6	Myosin-14	Myh14	1	101	52.4
730	33	33	66	19.24	19.3378	-0.0977364	2.72387	2.28847	2.50617	0.389729	64	-0.25078	0.598606	-0.7482	#DIV/0!	greater	0	0.95	Q6WVG3	BTB/POZ domain-containing protein KCTD12	Kctd12	1	3	11.3
731	33	33	66	18.1457	18.8866	-0.740942	3.13644	1.76587	2.45116	0.385428	64	-1.92239	0.970495	-1.38423	#DIV/0!	greater	0	0.95	Q6ZPU9	KIF1-binding protein	Kbp	1	1	3.1
732	33	33	66	17.9513	18.1578	-0.206545	0.662763	0.666432	0.664597	0.200695	64	-1.02915	0.846358	-0.541509	#DIV/0!	greater	0	0.95	Q6ZQ08	CCR4-NOT transcription complex subunit 1	Cnot1	1	8	3.8
733	33	33	66	17.8154	18.2753	-0.459948	1.57503	0.797205	1.18612	0.268115	64	-1.71549	0.954453	-0.907437	#DIV/0!	greater	0	0.95	Q6ZQ38	Cullin-associated NEDD8-dissociated protein 1	Cand1	1	8	9.3
734	33	33	66	18.9364	18.0624	0.874055	4.05915	0.953197	2.50617	0.38973	64	2.24272	0.0141929	0.223591	#DIV/0!	greater	0	0.95	Q6ZQI3	Malectin	Mlec	0.142693	4	22.3
735	33	33	66	20.5345	20.0396	0.494885	4.59721	2.92573	3.76147	0.47746	64	1.0365	0.151936	-0.302002	#DIV/0!	greater	0	0.95	Q6ZWN5	40S ribosomal protein S9	Rps9	0.701696	9	34
736	33	33	66	18.6916	18.6529	0.0387242	2.35687	1.54027	1.94857	0.343649	64	0.112685	0.455316	-0.534831	#DIV/0!	greater	0	0.95	Q6ZWU9	40S ribosomal protein S27	Rps27	1	2	40.5
737	33	33	66	18.4376	18.8811	-0.443476	3.75588	2.6551	3.20549	0.440763	64	-1.00615	0.840935	-1.17912	#DIV/0!	greater	0	0.95	Q6ZWV3;P86048	60S ribosomal protein L10;60S ribosomal protein L10-like	Rpl10;Rpl10l	1	6	31.3
738	33	33	66	17.2888	18.3097	-1.02084	1.43724	1.51514	1.47619	0.299109	64	-3.41295	0.99944	-1.52006	#DIV/0!	greater	0	0.95	Q6ZWV7	60S ribosomal protein L35	Rpl35	1	2	18.7
739	33	33	66	18.717	18.5723	0.144694	2.62747	1.44596	2.03672	0.351337	64	0.411839	0.340917	-0.441691	#DIV/0!	greater	0	0.95	Q6ZWX6	Eukaryotic translation initiation factor 2 subunit 1	Eif2s1	1	8	34.3
740	33	33	66	17.7751	19.006	-1.23087	1.59371	3.72237	2.65804	0.401364	64	-3.06671	0.998415	-1.90075	#DIV/0!	greater	0	0.95	Q70IV5	Synemin	Synm	1	13	9.6
741	33	33	66	18.5246	18.9506	-0.426042	2.21905	1.78564	2.00234	0.348359	64	-1.223	0.887092	-1.00746	#DIV/0!	greater	0	0.95	Q76MZ3	Serine/threonine-protein phosphatase 2A 65 kDa regulatory subunit A alpha isoform	Ppp2r1a	1	7	16.6
742	33	33	66	17.4509	18.4899	-1.03902	0.631518	0.55035	0.590934	0.189246	64	-5.49033	1	-1.35488	#DIV/0!	greater	0	0.95	Q78JE5	F-box only protein 22	Fbxo22	1	3	10.7
743	33	33	66	21.6114	21.2163	0.395094	5.07189	4.9711	5.0215	0.551664	64	0.716186	0.238241	-0.52564	#DIV/0!	greater	0	0.95	Q78PY7	Staphylococcal nuclease domain-containing protein 1	Snd1	0.892298	26	35.1
744	33	33	66	18.8816	18.0381	0.843573	2.90716	0.625064	1.76611	0.327165	64	2.57843	0.00611793	0.29753	#DIV/0!	greater	0	0.95	Q791V5	Mitochondrial carrier homolog 2	Mtch2	0.0726921	5	20.1
745	33	33	66	17.4979	18.0139	-0.515988	0.668381	0.597743	0.633062	0.195876	64	-2.63426	0.994719	-0.842907	#DIV/0!	greater	0	0.95	Q7M6Y3	Phosphatidylinositol-binding clathrin assembly protein	Picalm	1	3	6.4
746	33	33	66	21.235	20.8985	0.336555	6.45813	3.39886	4.9285	0.546532	64	0.615801	0.270105	-0.575614	#DIV/0!	greater	0	0.95	Q7M758	N-acetylated-alpha-linked acidic dipeptidase-like protein	Naaladl1	0.945875	12	27.1
747	33	33	66	19.0332	19.1793	-0.146155	1.94728	1.64036	1.79382	0.329722	64	-0.443266	0.670466	-0.696464	#DIV/0!	greater	0	0.95	Q7TMB8	Cytoplasmic FMR1-interacting protein 1	Cyfip1	1	9	8
748	33	33	66	17.5778	18.0329	-0.455158	0.714056	0.835639	0.774847	0.216704	64	-2.10037	0.980179	-0.816839	#DIV/0!	greater	0	0.95	Q7TMC8		Fuk	1	5	6.2
749	33	33	66	17.5968	18.0948	-0.498067	0.320401	0.366109	0.343255	0.144234	64	-3.45319	0.999506	-0.738794	#DIV/0!	greater	0	0.95	Q7TMK6	Protein Hook homolog 2	Hook2	1	2	4.3
750	33	33	66	20.9319	21.9699	-1.03803	5.01752	2.63019	3.82385	0.481403	64	-2.15627	0.982587	-1.8415	#DIV/0!	greater	0	0.95	Q7TMK9	Heterogeneous nuclear ribonucleoprotein Q	Syncrip	1	8	17.2
751	33	33	66	17.5939	18.0037	-0.409742	0.772643	0.614709	0.693676	0.205039	64	-1.99836	0.975035	-0.751955	#DIV/0!	greater	0	0.95	Q7TMM9;Q9CWF2	Tubulin beta-2A chain;Tubulin beta-2B chain	Tubb2a;Tubb2b	1	4	45.8
752	33	33	66	21.3837	18.1329	3.25086	2.42196	0.538598	1.48028	0.299523	64	10.8535	1.89557e-16	2.75096	#DIV/0!	greater	0	0.95	Q7TMR0	Lysosomal Pro-X carboxypeptidase	Prcp	2.06459e-14	5	8.4
753	33	33	66	18.1519	18.3058	-0.153912	1.34642	0.637025	0.991722	0.245162	64	-0.627798	0.733815	-0.563091	#DIV/0!	greater	0	0.95	Q7TMS5	ATP-binding cassette sub-family G member 2	Abcg2	1	5	8.1
754	33	33	66	17.6265	18.3923	-0.765812	0.573697	0.675496	0.624597	0.194562	64	-3.93608	0.999897	-1.09054	#DIV/0!	greater	0	0.95	Q7TMY8	E3 ubiquitin-protein ligase HUWE1	Huwe1	1	5	2.1
755	33	33	66	17.9253	18.2196	-0.294273	1.17211	0.712666	0.942387	0.238986	64	-1.23134	0.888649	-0.693144	#DIV/0!	greater	0	0.95	Q7TN37	Transient receptor potential cation channel subfamily M member 4	Trpm4	1	8	8.2
756	33	33	66	17.5182	18.1448	-0.6266	0.86027	0.957978	0.909124	0.234731	64	-2.66944	0.995191	-1.01837	#DIV/0!	greater	0	0.95	Q7TNB8;Q689Z5	Protein strawberry notch homolog 2;Protein strawberry notch homolog 1	Sbno2;Sbno1	1	3	2.7
757	33	33	66	19.2916	19.1019	0.189752	2.62001	1.55361	2.08681	0.355631	64	0.533563	0.297746	-0.403801	#DIV/0!	greater	0	0.95	Q7TPR4	Alpha-actinin-1	Actn1	0.987701	13	28.9
758	33	33	66	18.2267	18.6784	-0.451712	1.24003	1.10824	1.17413	0.266758	64	-1.69334	0.952374	-0.896934	#DIV/0!	greater	0	0.95	Q7TPV4	Myb-binding protein 1A	Mybbp1a	1	8	6.8
759	33	33	66	17.9035	18.0117	-0.108133	5.01447	0.349325	2.6819	0.403162	64	-0.268213	0.605301	-0.781015	#DIV/0!	greater	0	0.95	Q7TPZ8	Carboxypeptidase A1	Cpa1	1	7	16
760	33	33	66	18.2581	18.4854	-0.227309	2.10289	1.14827	1.62558	0.313879	64	-0.724193	0.764207	-0.751177	#DIV/0!	greater	0	0.95	Q7TQ65	Transmembrane channel-like protein 4	Tmc4	1	3	6.5
761	33	33	66	17.6006	18.0789	-0.47827	0.27161	0.219899	0.245754	0.122042	64	-3.9189	0.99989	-0.681959	#DIV/0!	greater	0	0.95	Q7TQI3	Ubiquitin thioesterase OTUB1	Otub1	1	2	8.9
641	33	33	66	17.6007	18.6667	-1.06597	1.01031	2.09246	1.55138	0.306632	64	-3.47639	0.999541	-1.57775	#DIV/0!	greater	0	0.95	Q7TSF1;Q61495;Q7TSF0	Desmoglein-1-beta;Desmoglein-1-alpha;Desmoglein-1-gamma	Dsg1b;Dsg1a;Dsg1c	1	2	2.2
762	33	33	66	21.8767	21.5343	0.342345	2.32534	2.95279	2.63907	0.399929	64	0.856015	0.197592	-0.325142	#DIV/0!	greater	0	0.95	Q7TSV4	Phosphoglucomutase-2	Pgm2	0.817254	9	16.5
763	33	33	66	18.3332	18.6035	-0.270288	0.941924	0.962413	0.952169	0.240223	64	-1.12515	0.867637	-0.671224	#DIV/0!	greater	0	0.95	Q80UM3	N-alpha-acetyltransferase 15, NatA auxiliary subunit	Naa15	1	6	9.2
764	33	33	66	17.7576	18.2331	-0.475421	1.16976	0.95459	1.06218	0.253721	64	-1.87379	0.967237	-0.898885	#DIV/0!	greater	0	0.95	Q80UU9	Membrane-associated progesterone receptor component 2	Pgrmc2	1	4	26.3
765	33	33	66	17.4629	17.988	-0.525052	0.59577	0.481054	0.538412	0.180641	64	-2.90661	0.997493	-0.826543	#DIV/0!	greater	0	0.95	Q80VJ3	2-deoxynucleoside 5-phosphate N-hydrolase 1	Dnph1	1	3	24.3
766	33	33	66	17.5807	18.1834	-0.602679	0.566155	0.377305	0.47173	0.169085	64	-3.56436	0.999652	-0.884884	#DIV/0!	greater	0	0.95	Q80W22	Threonine synthase-like 2	Thnsl2	1	4	12.6
767	33	33	66	20.3671	20.9658	-0.598682	2.0983	1.42728	1.76279	0.326857	64	-1.83163	0.964169	-1.14421	#DIV/0!	greater	0	0.95	Q80X90	Filamin-B	Flnb	1	25	16.1
768	33	33	66	18.9521	19.1361	-0.184067	3.845	1.72071	2.78285	0.41068	64	-0.4482	0.672239	-0.869496	#DIV/0!	greater	0	0.95	Q80XL6	Acyl-CoA dehydrogenase family member 11	Acad11	1	10	14.2
769	33	33	66	18.6029	18.5441	0.0588455	2.51315	0.832975	1.67307	0.31843	64	0.184799	0.426986	-0.472619	#DIV/0!	greater	0	0.95	Q80XN0	D-beta-hydroxybutyrate dehydrogenase, mitochondrial	Bdh1	1	4	14.3
770	33	33	66	17.6377	18.0198	-0.38207	0.820033	0.549714	0.684873	0.203734	64	-1.87534	0.967345	-0.722104	#DIV/0!	greater	0	0.95	Q80Y98	Phospholipase DDHD2	Ddhd2	1	3	3.1
771	33	33	66	18.3247	18.1026	0.222148	1.82523	0.475697	1.15046	0.264055	64	0.841296	0.201657	-0.218563	#DIV/0!	greater	0	0.95	Q80YA7	Dipeptidyl peptidase 8	Dpp8	0.822695	3	5.5
772	33	33	66	17.7032	17.9776	-0.274424	0.676312	0.431067	0.55369	0.183186	64	-1.49807	0.930484	-0.580163	#DIV/0!	greater	0	0.95	Q8BFR4	N-acetylglucosamine-6-sulfatase	Gns	1	2	3.9
773	33	33	66	19.1868	18.9287	0.258161	2.76773	2.50785	2.63779	0.399832	64	0.645672	0.2604	-0.409165	#DIV/0!	greater	0	0.95	Q8BFR5	Elongation factor Tu, mitochondrial	Tufm	0.928391	7	19
774	33	33	66	17.8016	18.4402	-0.638615	1.20099	0.664262	0.932626	0.237745	64	-2.68613	0.995401	-1.03541	#DIV/0!	greater	0	0.95	Q8BFY9	Transportin-1	Tnpo1	1	5	6.9
775	33	33	66	17.7215	18.2413	-0.519779	0.550411	0.674884	0.612648	0.192692	64	-2.69746	0.995539	-0.841384	#DIV/0!	greater	0	0.95	Q8BG05	Heterogeneous nuclear ribonucleoprotein A3	Hnrnpa3	1	5	17.7
776	33	33	66	18.6966	18.5845	0.112091	2.5769	2.19885	2.38787	0.38042	64	0.29465	0.384607	-0.522836	#DIV/0!	greater	0	0.95	Q8BG32	26S proteasome non-ATPase regulatory subunit 11	Psmd11	1	4	10
777	33	33	66	17.7898	17.8247	-0.0348545	1.4235	0.323875	0.873686	0.23011	64	-0.151469	0.559959	-0.418911	#DIV/0!	greater	0	0.95	Q8BGC4	Zinc-binding alcohol dehydrogenase domain-containing protein 2	Zadh2	1	2	8
778	33	33	66	18.7089	19.1149	-0.405952	2.48017	1.79864	2.1394	0.360084	64	-1.12738	0.868104	-1.00694	#DIV/0!	greater	0	0.95	Q8BGQ7	Alanine--tRNA ligase, cytoplasmic	Aars	1	12	16.1
779	33	33	66	18.0107	18.2099	-0.199158	1.04669	0.529258	0.787974	0.218531	64	-0.911345	0.817233	-0.563889	#DIV/0!	greater	0	0.95	Q8BH24	Transmembrane 9 superfamily member 4	Tm9sf4	1	4	8.7
780	33	33	66	17.6688	18.1111	-0.442273	0.728316	0.521446	0.624881	0.194606	64	-2.27266	0.986793	-0.767073	#DIV/0!	greater	0	0.95	Q8BH58	TIP41-like protein	Tiprl	1	3	14
781	33	33	66	17.715	18.0804	-0.365385	0.867092	0.521047	0.694069	0.205097	64	-1.78152	0.960214	-0.707695	#DIV/0!	greater	0	0.95	Q8BH59	Calcium-binding mitochondrial carrier protein Aralar1	Slc25a12	1	4	7.2
782	33	33	66	18.0692	18.4135	-0.344288	2.50137	0.863386	1.68238	0.319315	64	-1.07821	0.857506	-0.877229	#DIV/0!	greater	0	0.95	Q8BH64	EH domain-containing protein 2	Ehd2	1	6	12
783	33	33	66	19.1378	20.2697	-1.13197	1.96444	3.14287	2.55365	0.393404	64	-2.87737	0.997278	-1.78857	#DIV/0!	greater	0	0.95	Q8BH69	Selenide, water dikinase 1	Sephs1	1	1	5.4
784	33	33	66	18.1149	18.3425	-0.227548	1.20436	1.22308	1.21372	0.271217	64	-0.838991	0.797701	-0.680213	#DIV/0!	greater	0	0.95	Q8BH86	UPF0317 protein C14orf159 homolog, mitochondrial		1	3	5.2
785	33	33	66	17.7497	18.3069	-0.557155	0.656915	0.781216	0.719065	0.208758	64	-2.66891	0.995184	-0.905574	#DIV/0!	greater	0	0.95	Q8BH95	Enoyl-CoA hydratase, mitochondrial	Echs1	1	3	15.2
786	33	33	66	22.396	21.6571	0.738861	1.91107	3.95036	2.93071	0.421449	64	1.75314	0.0421828	0.0354572	#DIV/0!	greater	0	0.95	Q8BHN3	Neutral alpha-glucosidase AB	Ganab	0.301784	15	18.1
787	33	33	66	17.6476	17.9806	-0.332973	0.66121	0.838508	0.749859	0.213181	64	-1.56193	0.938382	-0.688774	#DIV/0!	greater	0	0.95	Q8BIJ6	Isoleucine--tRNA ligase, mitochondrial	Iars2	1	3	4.3
788	33	33	66	17.6188	17.929	-0.310215	1.01812	0.549162	0.783641	0.21793	64	-1.42346	0.920271	-0.673943	#DIV/0!	greater	0	0.95	Q8BJ56	Patatin-like phospholipase domain-containing protein 2	Pnpla2	1	3	6.4
789	33	33	66	19.4387	18.909	0.529676	2.36097	1.59904	1.98	0.34641	64	1.52904	0.0655911	-0.0484878	#DIV/0!	greater	0	0.95	Q8BJ64	Choline dehydrogenase, mitochondrial	Chdh	0.406292	9	20.1
790	33	33	66	17.5963	17.9345	-0.338206	0.549631	0.424641	0.487136	0.171824	64	-1.96833	0.973318	-0.624982	#DIV/0!	greater	0	0.95	Q8BJ71	Nuclear pore complex protein Nup93	Nup93	1	3	4
791	33	33	66	17.7082	18.2945	-0.586245	1.18803	0.582506	0.885266	0.23163	64	-2.53096	0.993078	-0.972839	#DIV/0!	greater	0	0.95	Q8BJY1	26S proteasome non-ATPase regulatory subunit 5	Psmd5	1	3	7.3
792	33	33	66	30.0466	26.5886	3.45798	0.80654	1.11461	0.960574	0.241281	64	14.3318	5.99873e-22	3.05528	#DIV/0!	greater	0	0.95	Q8BK48	Pyrethroid hydrolase Ces2e	Ces2e	1.12005e-19	25	60.3
793	33	33	66	18.0382	18.032	0.00618485	0.759743	0.568418	0.664081	0.200617	64	0.0308291	0.487751	-0.328648	#DIV/0!	greater	0	0.95	Q8BK67	Protein RCC2	Rcc2	1	5	9.6
794	33	33	66	18.3372	18.4197	-0.0824515	3.60214	1.08312	2.34263	0.376799	64	-0.218821	0.586257	-0.711335	#DIV/0!	greater	0	0.95	Q8BL97	Serine/arginine-rich splicing factor 7	Srsf7	1	2	11.2
795	33	33	66	18.0879	17.7164	0.371497	2.10931	0.461942	1.28562	0.279136	64	1.33088	0.0939747	-0.0943838	#DIV/0!	greater	0	0.95	Q8BLF1	Neutral cholesterol ester hydrolase 1	Nceh1	0.520444	2	3.4
796	33	33	66	18.1201	18.6752	-0.55513	2.46159	1.5011	1.98134	0.346528	64	-1.60198	0.942958	-1.13349	#DIV/0!	greater	0	0.95	Q8BMA6	Signal recognition particle subunit SRP68	Srp68	1	8	20
797	33	33	66	18.2112	18.7409	-0.529691	2.57188	1.35412	1.963	0.34492	64	-1.53569	0.935229	-1.10537	#DIV/0!	greater	0	0.95	Q8BMJ2	Leucine--tRNA ligase, cytoplasmic	Lars	1	12	14.3
798	33	33	66	19.3931	19.1675	0.225533	2.56093	2.62864	2.59479	0.39656	64	0.568724	0.285767	-0.43633	#DIV/0!	greater	0	0.95	Q8BML9		Qars	0.958102	15	22.7
799	33	33	66	19.3985	18.9448	0.453745	4.19172	3.16494	3.67833	0.472154	64	0.961013	0.170081	-0.334285	#DIV/0!	greater	0	0.95	Q8BMS1	Trifunctional enzyme subunit alpha, mitochondrial;Long-chain enoyl-CoA hydratase;Long chain 3-hydroxyacyl-CoA dehydrogenase	Hadha	0.748472	28	40
800	33	33	66	17.9758	18.0175	-0.0417727	1.28228	0.402714	0.842499	0.225966	64	-0.184863	0.57304	-0.418913	#DIV/0!	greater	0	0.95	Q8BND5	Sulfhydryl oxidase 1	Qsox1	1	2	2.5
801	33	33	66	18.4156	18.3028	0.112809	1.62245	0.993485	1.30797	0.281551	64	0.400671	0.344999	-0.357103	#DIV/0!	greater	0	0.95	Q8BP40	Lysophosphatidic acid phosphatase type 6	Acp6	1	4	13.4
802	33	33	66	19.9191	19.6616	0.257558	4.8785	3.69135	4.28492	0.5096	64	0.505411	0.307503	-0.592972	#DIV/0!	greater	0	0.95	Q8BP47	Asparagine--tRNA ligase, cytoplasmic	Nars	1	7	15.7
803	33	33	66	19.1674	19.1188	0.0485515	4.43194	2.76898	3.60046	0.467129	64	0.103936	0.458773	-0.731093	#DIV/0!	greater	0	0.95	Q8BP67	60S ribosomal protein L24	Rpl24	1	5	28
804	33	33	66	18.5354	18.6612	-0.125733	3.79968	1.95242	2.87605	0.4175	64	-0.301158	0.617865	-0.822546	#DIV/0!	greater	0	0.95	Q8BPP0	Zinc finger protein 436	Znf436	1	1	2.2
805	33	33	66	17.7829	18.2348	-0.451864	0.470676	0.615524	0.5431	0.181425	64	-2.49063	0.992321	-0.754665	#DIV/0!	greater	0	0.95	Q8BRF7	Sec1 family domain-containing protein 1	Scfd1	1	3	7.8
806	33	33	66	18.2696	19.0764	-0.806748	2.44337	3.53915	2.99126	0.42578	64	-1.89475	0.968678	-1.51738	#DIV/0!	greater	0	0.95	Q8BTI8	Serine/arginine repetitive matrix protein 2	Srrm2	1	8	4.1
807	33	33	66	22.3655	22.6095	-0.244055	3.66277	3.30566	3.48421	0.459526	64	-0.5311	0.701406	-1.01101	#DIV/0!	greater	0	0.95	Q8BTM8	Filamin-A	Flna	1	45	27.5
808	33	33	66	19.7715	19.7752	-0.0037	6.44568	3.96189	5.20379	0.561588	64	-0.00658846	0.502618	-0.940998	#DIV/0!	greater	0	0.95	Q8BTW3	Exosome complex component MTR3	Exosc6	1	8	28.2
809	33	33	66	17.7046	18.0758	-0.371285	1.43855	0.749258	1.0939	0.257482	64	-1.44198	0.922908	-0.801026	#DIV/0!	greater	0	0.95	Q8BTY2	Sodium bicarbonate cotransporter 3	Slc4a7	1	2	2.6
810	33	33	66	21.1326	20.4815	0.651155	2.20505	1.97606	2.09056	0.35595	64	1.82934	0.0360036	0.0570696	#DIV/0!	greater	0	0.95	Q8BTZ7	Mannose-1-phosphate guanyltransferase beta	Gmppb	0.273525	4	16.4
811	33	33	66	18.4872	18.803	-0.315782	2.50822	1.86709	2.18765	0.364122	64	-0.867241	0.805475	-0.923507	#DIV/0!	greater	0	0.95	Q8BU30	Isoleucine--tRNA ligase, cytoplasmic	Iars	1	12	10.7
812	33	33	66	18.1704	18.5203	-0.349888	1.45419	0.452065	0.953126	0.240344	64	-1.45578	0.924829	-0.751025	#DIV/0!	greater	0	0.95	Q8BUV3	Gephyrin;Molybdopterin adenylyltransferase;Molybdopterin molybdenumtransferase	Gphn	1	5	10.4
813	33	33	66	18.9256	18.0175	0.908082	3.14797	0.720229	1.9341	0.342371	64	2.65233	0.00503371	0.33666	#DIV/0!	greater	0	0.95	Q8BVG4	Dipeptidyl peptidase 9	Dpp9	0.0614865	3	5.7
814	33	33	66	19.0521	19.0181	0.0339515	2.08038	1.6816	1.88099	0.337638	64	0.100556	0.460109	-0.52957	#DIV/0!	greater	0	0.95	Q8BVI4	Dihydropteridine reductase	Qdpr	1	7	36.9
815	33	33	66	21.0324	18.0877	2.94472	5.92074	0.420471	3.17061	0.438358	64	6.71762	2.90391e-09	2.2131	#DIV/0!	greater	0	0.95	Q8BVQ5	Protein phosphatase methylesterase 1	Ppme1	1.80734e-07	7	26.7
816	33	33	66	20.1863	18.8348	1.35153	2.32177	1.46536	1.89356	0.338765	64	3.98959	8.63921e-05	0.786131	#DIV/0!	greater	0	0.95	Q8BW75	Amine oxidase [flavin-containing] B	Maob	0.00259606	6	15.6
817	33	33	66	17.9031	18.1784	-0.275221	0.806382	0.648726	0.727554	0.209986	64	-1.31066	0.902672	-0.625691	#DIV/0!	greater	0	0.95	Q8BWF0	Succinate-semialdehyde dehydrogenase, mitochondrial	Aldh5a1	1	4	11.3
818	33	33	66	20.5756	20.157	0.418576	4.3496	2.98353	3.66657	0.471398	64	0.887945	0.188948	-0.368194	#DIV/0!	greater	0	0.95	Q8BWN8	Acyl-coenzyme A thioesterase 4	Acot4	0.811543	4	22.8
819	33	33	66	22.6204	22.1594	0.460979	4.96785	4.49573	4.73179	0.535514	64	0.860816	0.196277	-0.432801	#DIV/0!	greater	0	0.95	Q8BWT1	3-ketoacyl-CoA thiolase, mitochondrial	Acaa2	0.814474	20	59.2
820	33	33	66	18.6063	18.795	-0.188688	1.8714	0.849954	1.36068	0.287168	64	-0.657065	0.743253	-0.667974	#DIV/0!	greater	0	0.95	Q8BX80	Cytosolic endo-beta-N-acetylglucosaminidase	Engase	1	3	5
821	33	33	66	18.4157	19.0319	-0.616245	1.97569	1.44683	1.71126	0.322045	64	-1.91354	0.969923	-1.15374	#DIV/0!	greater	0	0.95	Q8BXK9	Chloride intracellular channel protein 5	Clic5	1	5	31.9
822	33	33	66	17.5658	17.9111	-0.345291	0.592653	0.648727	0.62069	0.193953	64	-1.78029	0.960112	-0.669	#DIV/0!	greater	0	0.95	Q8BY71	Histone acetyltransferase type B catalytic subunit	Hat1	1	2	5.5
823	33	33	66	17.9362	18.6168	-0.680594	1.1209	0.797705	0.959301	0.241121	64	-2.82262	0.99683	-1.08303	#DIV/0!	greater	0	0.95	Q8BYA0	Tubulin-specific chaperone D	Tbcd	1	3	3.3
824	33	33	66	17.6489	17.9738	-0.324936	0.54711	0.654068	0.600589	0.190786	64	-1.70314	0.953303	-0.643361	#DIV/0!	greater	0	0.95	Q8BYZ7	Engulfment and cell motility protein 3	Elmo3	1	5	10.7
825	33	33	66	20.1413	19.4354	0.705876	4.32645	2.68116	3.5038	0.460816	64	1.53179	0.0652509	-0.0632329	#DIV/0!	greater	0	0.95	Q8BZF8	Phosphoglucomutase-like protein 5	Pgm5	0.406109	15	32.5
826	33	33	66	17.7121	18.2246	-0.512585	0.888441	0.640296	0.764368	0.215233	64	-2.38153	0.989887	-0.871812	#DIV/0!	greater	0	0.95	Q8C0C7	Phenylalanine--tRNA ligase alpha subunit	Farsa	1	5	10.2
827	33	33	66	17.9683	18.5807	-0.612324	1.07904	0.696667	0.887855	0.231969	64	-2.63969	0.994794	-0.999483	#DIV/0!	greater	0	0.95	Q8C0D5	Elongation factor Tu GTP-binding domain-containing protein 1	Eftud1	1	6	6.6
828	33	33	66	17.715	18.0251	-0.310158	0.409097	0.566523	0.48781	0.171943	64	-1.80384	0.962019	-0.597132	#DIV/0!	greater	0	0.95	Q8C0L8	Conserved oligomeric Golgi complex subunit 5	Cog5	1	4	5.5
829	33	33	66	18.4062	18.3835	0.0227273	1.71952	0.946595	1.33306	0.284238	64	0.0799585	0.46826	-0.45167	#DIV/0!	greater	0	0.95	Q8C0N2	Glycerol-3-phosphate acyltransferase 3	Agpat9	1	6	18.7
830	33	33	66	18.3498	18.2545	0.0953303	1.85065	0.669495	1.26007	0.276348	64	0.344965	0.365626	-0.365898	#DIV/0!	greater	0	0.95	Q8C0P5	Coronin-2A	Coro2a	1	9	23.3
831	33	33	66	18.0425	18.1146	-0.0720939	1.97497	0.520452	1.24771	0.274989	64	-0.26217	0.602984	-0.531054	#DIV/0!	greater	0	0.95	Q8C0Z1	Protein ITFG3	Itfg3	1	5	9.9
832	33	33	66	18.0819	18.2162	-0.13427	2.72501	1.31932	2.02217	0.350079	64	-0.383541	0.648705	-0.718557	#DIV/0!	greater	0	0.95	Q8C165	Probable carboxypeptidase PM20D1	Pm20d1	1	2	7.2
833	33	33	66	23.3643	22.6172	0.747148	2.66573	2.87872	2.77222	0.409895	64	1.82278	0.036504	0.0630291	#DIV/0!	greater	0	0.95	Q8C196	Carbamoyl-phosphate synthase [ammonia], mitochondrial	Cps1	0.274199	48	41.9
834	33	33	66	18.0495	18.334	-0.284503	0.686245	0.53152	0.608883	0.192099	64	-1.48102	0.928247	-0.605119	#DIV/0!	greater	0	0.95	Q8C1A5	Thimet oligopeptidase	Thop1	1	4	7.1
835	33	33	66	17.9664	18.5242	-0.557885	0.875124	1.25112	1.06312	0.253834	64	-2.19784	0.984207	-0.981536	#DIV/0!	greater	0	0.95	Q8C1B7	Septin-11	Sept11	1	3	7
836	33	33	66	17.3893	18.0825	-0.693215	0.570357	0.394969	0.482663	0.171033	64	-4.05311	0.99993	-0.978672	#DIV/0!	greater	0	0.95	Q8C1E7	Transmembrane protein 120A	Tmem120a	1	2	7.6
837	33	33	66	17.9324	18.0165	-0.0841455	1.3115	0.521108	0.916306	0.235656	64	-0.357069	0.638893	-0.477458	#DIV/0!	greater	0	0.95	Q8C2Q3	RNA-binding protein 14	Rbm14	1	3	4.2
838	33	33	66	18.7551	18.5152	0.239903	2.65457	1.39951	2.02704	0.350501	64	0.684458	0.248079	-0.345088	#DIV/0!	greater	0	0.95	Q8C3K6	Sodium/glucose cotransporter 1	Slc5a1	0.911802	8	17
839	33	33	66	17.5563	18.0661	-0.509848	0.719603	0.526644	0.623124	0.194332	64	-2.62359	0.994567	-0.834192	#DIV/0!	greater	0	0.95	Q8C522	Endonuclease domain-containing 1 protein	Endod1	1	2	4.8
840	33	33	66	17.5636	18.0584	-0.494809	1.50001	0.740255	1.12013	0.260551	64	-1.89909	0.968969	-0.929673	#DIV/0!	greater	0	0.95	Q8C5H8	NAD kinase 2, mitochondrial	Nadk2	1	2	5.8
841	33	33	66	17.543	18.1264	-0.583342	1.0151	0.571976	0.793539	0.219302	64	-2.66	0.995068	-0.94936	#DIV/0!	greater	0	0.95	Q8C6C9	Protein LEG1 homolog	Leg1	1	2	6.5
842	33	33	66	18.0422	18.5197	-0.477518	0.924219	0.849781	0.887	0.231857	64	-2.05954	0.978242	-0.86449	#DIV/0!	greater	0	0.95	Q8CAS9	Poly [ADP-ribose] polymerase 9	Parp9	1	6	8.4
843	33	33	66	18.1787	18.3083	-0.129597	1.6369	1.0148	1.32585	0.283469	64	-0.457182	0.675456	-0.60271	#DIV/0!	greater	0	0.95	Q8CBW3	Abl interactor 1	Abi1	1	3	5.8
844	33	33	66	21.0004	21.1207	-0.120245	2.67964	2.70654	2.69309	0.404002	64	-0.297636	0.616527	-0.79453	#DIV/0!	greater	0	0.95	Q8CC86	Nicotinate phosphoribosyltransferase	Naprt	1	14	33.5
845	33	33	66	17.5567	18.3824	-0.82573	1.20787	0.696782	0.952326	0.240243	64	-3.43706	0.999481	-1.2267	#DIV/0!	greater	0	0.95	Q8CCJ3	E3 UFM1-protein ligase 1	Ufl1	1	4	7.6
846	33	33	66	17.8275	18.3217	-0.494188	2.33413	1.52749	1.93081	0.34208	64	-1.44466	0.923284	-1.06512	#DIV/0!	greater	0	0.95	Q8CCS6	Polyadenylate-binding protein 2	Pabpn1	1	2	8.9
847	33	33	66	17.5828	18.0031	-0.420252	0.949779	0.63082	0.7903	0.218854	64	-1.92024	0.970357	-0.785521	#DIV/0!	greater	0	0.95	Q8CFJ7	Solute carrier family 25 member 45	Slc25a45	1	3	9
848	33	33	66	19.7865	20.0335	-0.246955	3.40277	2.58151	2.99214	0.425842	64	-0.57992	0.717998	-0.957691	#DIV/0!	greater	0	0.95	Q8CG76	Aflatoxin B1 aldehyde reductase member 2	Akr7a2	1	9	28.3
849	33	33	66	19.1612	19.3121	-0.150876	2.79715	3.05199	2.92457	0.421006	64	-0.358369	0.639377	-0.853541	#DIV/0!	greater	0	0.95	Q8CGC7	Bifunctional glutamate/proline--tRNA ligase;Glutamate--tRNA ligase;Proline--tRNA ligase	Eprs	1	20	17.5
850	33	33	66	17.6001	18.1488	-0.548624	0.583416	0.86452	0.723968	0.209468	64	-2.61913	0.994503	-0.898229	#DIV/0!	greater	0	0.95	Q8CGF7	Transcription elongation regulator 1	Tcerg1	1	2	1.7
851	33	33	66	17.9004	18.0216	-0.121264	1.14468	0.436666	0.790674	0.218906	64	-0.553954	0.70923	-0.48662	#DIV/0!	greater	0	0.95	Q8CGK3	Lon protease homolog, mitochondrial	Lonp1	1	5	7.6
166	33	33	66	24.6759	24.7483	-0.0724697	3.85066	4.04786	3.94926	0.489233	64	-0.148129	0.558647	-0.889006	#DIV/0!	greater	0	0.95	Q8CGP2;Q8CGP1;Q64475;P10853;P70696;Q8CGP0	Histone H2B type 1-P;Histone H2B type 1-K;Histone H2B type 1-B;Histone H2B type 1-F/J/L;Histone H2B type 1-A;Histone H2B type 3-B	Hist1h2bp;Hist1h2bk;Hist1h2bb;Hist1h2bf;Hist1h2ba;Hist3h2bb	1	0	53.2
852	33	33	66	17.7303	18.131	-0.400715	1.15722	0.593	0.87511	0.230298	64	-1.73999	0.956666	-0.785085	#DIV/0!	greater	0	0.95	Q8CH18	Cell division cycle and apoptosis regulator protein 1	Ccar1	1	2	1.5
853	33	33	66	21.3158	21.4057	-0.0898424	1.02947	0.87957	0.954521	0.24052	64	-0.373534	0.645007	-0.491273	#DIV/0!	greater	0	0.95	Q8CHP8	Phosphoglycolate phosphatase	Pgp	1	8	24.6
854	33	33	66	20.42	20.902	-0.482012	4.11297	3.7906	3.95179	0.48939	64	-0.984925	0.835815	-1.29881	#DIV/0!	greater	0	0.95	Q8CHR6	Dihydropyrimidine dehydrogenase [NADP(+)]	Dpyd	1	12	16
855	33	33	66	17.582	17.9289	-0.346936	0.533962	0.487387	0.510674	0.175926	64	-1.97206	0.973536	-0.640559	#DIV/0!	greater	0	0.95	Q8CHW4	Translation initiation factor eIF-2B subunit epsilon	Eif2b5	1	3	4.9
856	33	33	66	17.8867	18.1629	-0.276167	1.14642	0.810873	0.978648	0.243541	64	-1.13397	0.869481	-0.682639	#DIV/0!	greater	0	0.95	Q8CI51	PDZ and LIM domain protein 5	Pdlim5	1	2	5.2
857	33	33	66	18.9512	19.3647	-0.413485	3.31661	2.21419	2.7654	0.40939	64	-1.01	0.841851	-1.09676	#DIV/0!	greater	0	0.95	Q8CI94	Glycogen phosphorylase, brain form	Pygb	1	9	16.4
858	33	33	66	21.9948	21.2293	0.765494	3.03806	3.79715	3.41761	0.455113	64	1.68199	0.0487225	0.00590447	#DIV/0!	greater	0	0.95	Q8CIE6	Coatomer subunit alpha;Xenin;Proxenin	Copa	0.332219	32	29
859	33	33	66	17.5649	18.0327	-0.467803	0.481799	0.617777	0.549788	0.182539	64	-2.56276	0.993627	-0.772463	#DIV/0!	greater	0	0.95	Q8CIH5	1-phosphatidylinositol 4,5-bisphosphate phosphodiesterase gamma-2	Plcg2	1	3	2.1
860	33	33	66	19.6895	18.7167	0.972761	3.73383	1.95325	2.84354	0.415133	64	2.34325	0.011118	0.279898	#DIV/0!	greater	0	0.95	Q8CIM7	Cytochrome P450 2D26	Cyp2d26	0.122111	12	22.6
861	33	33	66	22.1325	20.7778	1.35471	1.30346	2.58658	1.94502	0.343337	64	3.94573	0.000100122	0.781679	#DIV/0!	greater	0	0.95	Q8JZQ5	Amiloride-sensitive amine oxidase [copper-containing]	Aoc1	0.00284477	18	29
862	33	33	66	18.6993	18.536	0.163309	1.48561	0.848164	1.16689	0.265933	64	0.614099	0.270663	-0.280537	#DIV/0!	greater	0	0.95	Q8JZQ9	Eukaryotic translation initiation factor 3 subunit B	Eif3b	0.945875	6	11.1
863	33	33	66	21.2048	20.4182	0.786545	8.76595	7.44121	8.10358	0.700804	64	1.12235	0.132954	-0.383105	#DIV/0!	greater	0	0.95	Q8JZR0	Long-chain-fatty-acid--CoA ligase 5	Acsl5	0.648398	22	41.7
864	33	33	66	18.0308	18.0234	0.00736364	0.870284	0.548491	0.709387	0.207348	64	0.0355134	0.48589	-0.338703	#DIV/0!	greater	0	0.95	Q8JZV7	Putative N-acetylglucosamine-6-phosphate deacetylase	Amdhd2	1	4	10.8
865	33	33	66	21.1033	19.1375	1.96577	5.90849	2.56379	4.23614	0.506691	64	3.87962	0.000124844	1.1201	#DIV/0!	greater	0	0.95	Q8K0C5	Zymogen granule membrane protein 16	Zg16	0.00327174	5	52.1
866	33	33	66	21.4056	21.0113	0.394364	2.68453	5.47007	4.0773	0.497101	64	0.793327	0.215259	-0.435304	#DIV/0!	greater	0	0.95	Q8K0C9	GDP-mannose 4,6 dehydratase	Gmds	0.857903	12	38.4
867	33	33	66	18.2191	18.4505	-0.231336	0.87629	0.931937	0.904113	0.234083	64	-0.988267	0.836628	-0.622024	#DIV/0!	greater	0	0.95	Q8K0E8	Fibrinogen beta chain;Fibrinopeptide B;Fibrinogen beta chain	Fgb	1	4	11.2
868	33	33	66	18.7354	18.4488	0.286603	2.71542	1.13595	1.92568	0.341626	64	0.838939	0.202313	-0.283575	#DIV/0!	greater	0	0.95	Q8K157	Aldose 1-epimerase	Galm	0.822695	3	13.5
869	33	33	66	21.2805	20.0328	1.24772	1.43923	2.4664	1.95281	0.344024	64	3.62685	0.000285031	0.673541	#DIV/0!	greater	0	0.95	Q8K183	Pyridoxal kinase	Pdxk	0.00677338	6	24.7
870	33	33	66	17.6126	17.8813	-0.268791	1.4178	0.418306	0.918055	0.235881	64	-1.13952	0.870633	-0.662479	#DIV/0!	greater	0	0.95	Q8K1E0	Syntaxin-5	Stx5	1	2	12.1
871	33	33	66	17.582	18.2303	-0.648312	0.397923	0.5473	0.472612	0.169243	64	-3.83066	0.999853	-0.930781	#DIV/0!	greater	0	0.95	Q8K1M6	Dynamin-1-like protein	Dnm1l	1	8	17
872	33	33	66	17.4959	18.0239	-0.528079	1.22214	1.51538	1.36876	0.288019	64	-1.83348	0.964309	-1.00879	#DIV/0!	greater	0	0.95	Q8K1R3	Polyribonucleotide nucleotidyltransferase 1, mitochondrial	Pnpt1	1	3	4.7
873	33	33	66	17.9886	18.4501	-0.461509	1.55797	1.67192	1.61494	0.31285	64	-1.47518	0.927466	-0.98366	#DIV/0!	greater	0	0.95	Q8K248	4-hydroxyphenylpyruvate dioxygenase-like protein	Hpdl	1	2	5.9
874	33	33	66	20.8571	20.1734	0.6837	1.97903	2.16425	2.07164	0.354336	64	1.92952	0.0290506	0.0923087	#DIV/0!	greater	0	0.95	Q8K2B3	Succinate dehydrogenase [ubiquinone] flavoprotein subunit, mitochondrial	Sdha	0.237867	12	23.5
875	33	33	66	17.5016	18.3187	-0.817079	0.88456	0.882124	0.883342	0.231378	64	-3.53136	0.999614	-1.20325	#DIV/0!	greater	0	0.95	Q8K2I3	Dimethylaniline monooxygenase [N-oxide-forming] 2	Fmo2	1	4	9.2
876	33	33	66	17.7377	18.2868	-0.549118	1.45226	1.15815	1.3052	0.281253	64	-1.9524	0.972366	-1.01853	#DIV/0!	greater	0	0.95	Q8K310	Matrin-3	Matr3	1	6	10.8
877	33	33	66	18.0872	18.5892	-0.502036	2.16693	1.70236	1.93465	0.34242	64	-1.46614	0.926247	-1.07354	#DIV/0!	greater	0	0.95	Q8K354	Carbonyl reductase [NADPH] 3	Cbr3	1	3	22.7
878	33	33	66	26.3937	25.028	1.36565	1.4153	1.45813	1.43672	0.295083	64	4.62804	9.26176e-06	0.873158	#DIV/0!	greater	0	0.95	Q8K419	Galectin-4	Lgals4	0.000378285	14	39.3
879	33	33	66	23.0314	18.0496	4.98186	10.3954	0.465802	5.43059	0.573696	64	8.68381	1.01073e-12	4.02436	#DIV/0!	greater	0	0.95	Q8K4F5	Alpha/beta hydrolase domain-containing protein 11	Abhd11	8.8068e-11	6	20.5
880	33	33	66	18.0915	18.0507	0.0408	1.20007	0.491999	0.846033	0.226439	64	0.180181	0.42879	-0.33713	#DIV/0!	greater	0	0.95	Q8K4H1	Kynurenine formamidase	Afmid	1	4	13.8
881	33	33	66	27.0331	22.2399	4.79319	2.42367	4.82367	3.62367	0.468632	64	10.228	2.15322e-15	4.01104	#DIV/0!	greater	0	0.95	Q8QZR3	Pyrethroid hydrolase Ces2a	Ces2a	2.16482e-13	15	51.8
882	33	33	66	21.7692	21.6696	0.0995848	5.20772	6.54151	5.87461	0.596689	64	0.166896	0.433989	-0.896296	#DIV/0!	greater	0	0.95	Q8QZR5	Alanine aminotransferase 1	Gpt	1	12	28
883	33	33	66	20.0158	20.5456	-0.529818	5.46885	4.84484	5.15684	0.559049	64	-0.947713	0.82658	-1.46288	#DIV/0!	greater	0	0.95	Q8QZT1	Acetyl-CoA acetyltransferase, mitochondrial	Acat1	1	6	25.7
884	33	33	66	19.2404	18.6703	0.570052	1.6359	1.09633	1.36611	0.287741	64	1.98113	0.0259385	0.0898082	#DIV/0!	greater	0	0.95	Q8QZY1	Eukaryotic translation initiation factor 3 subunit L	Eif3l	0.220141	6	12.9
885	33	33	66	17.9001	18.2161	-0.31597	1.26492	0.804115	1.03452	0.250396	64	-1.26188	0.894214	-0.733884	#DIV/0!	greater	0	0.95	Q8R010	Aminoacyl tRNA synthase complex-interacting multifunctional protein 2	Aimp2	1	3	15.3
886	33	33	66	18.7806	18.925	-0.144394	2.49264	1.61102	2.05183	0.352638	64	-0.409468	0.658218	-0.732951	#DIV/0!	greater	0	0.95	Q8R059	UDP-glucose 4-epimerase	Gale	1	7	30.3
887	33	33	66	19.061	19.3096	-0.248582	5.55104	4.43135	4.99119	0.549997	64	-0.45197	0.67359	-1.16653	#DIV/0!	greater	0	0.95	Q8R086	Sulfite oxidase, mitochondrial	Suox	1	12	35.7
888	33	33	66	21.8768	23.2063	-1.32952	8.81867	7.228	8.02334	0.697325	64	-1.9066	0.969468	-2.49337	#DIV/0!	greater	0	0.95	Q8R0A6	V-set and transmembrane domain-containing protein 2A	Vstm2a	1	1	6.4
889	33	33	66	19.221	19.3199	-0.0988758	3.37405	2.1426	2.75833	0.408866	64	-0.241829	0.595157	-0.781278	#DIV/0!	greater	0	0.95	Q8R0F8	Acylpyruvase FAHD1, mitochondrial	Fahd1	1	6	48
890	33	33	66	20.0768	19.2502	0.826606	2.29311	1.49953	1.89632	0.339011	64	2.43829	0.00877169	0.260792	#DIV/0!	greater	0	0.95	Q8R0I0	Angiotensin-converting enzyme 2;Processed angiotensin-converting enzyme 2	Ace2	0.100567	9	14.5
891	33	33	66	17.5894	18.1324	-0.543088	0.721085	0.687164	0.704125	0.206577	64	-2.62898	0.994644	-0.887868	#DIV/0!	greater	0	0.95	Q8R0K2	E3 ubiquitin-protein ligase TRIM31	Trim31	1	4	9.1
892	33	33	66	19.8639	20.2603	-0.396355	2.97817	2.26511	2.62164	0.398607	64	-0.99435	0.838101	-1.06163	#DIV/0!	greater	0	0.95	Q8R0W0	Epiplakin	Eppk1	1	15	13.7
893	33	33	66	17.5943	17.9957	-0.401445	0.564187	0.533348	0.548768	0.18237	64	-2.20127	0.984335	-0.705823	#DIV/0!	greater	0	0.95	Q8R0X7	Sphingosine-1-phosphate lyase 1	Sgpl1	1	3	6.5
894	33	33	66	21.2683	21.3828	-0.114536	2.10247	2.85664	2.47956	0.387655	64	-0.29546	0.6157	-0.761537	#DIV/0!	greater	0	0.95	Q8R0Y6	Cytosolic 10-formyltetrahydrofolate dehydrogenase	Aldh1l1	1	17	25.3
895	33	33	66	27.3255	21.8024	5.52311	1.57944	2.1767	1.87807	0.337376	64	16.3708	7.28301e-25	4.96002	#DIV/0!	greater	0	0.95	Q8R146	Acylamino-acid-releasing enzyme	Apeh	3.17296e-22	35	56.1
896	33	33	66	18.6512	18.9125	-0.261291	1.68022	1.45623	1.56823	0.308292	64	-0.847543	0.800075	-0.775835	#DIV/0!	greater	0	0.95	Q8R1B4	Eukaryotic translation initiation factor 3 subunit C	Eif3c	1	10	13.1
897	33	33	66	18.4421	18.0886	0.353433	0.914515	0.399738	0.657127	0.199564	64	1.77103	0.0406589	0.0203581	#DIV/0!	greater	0	0.95	Q8R1G2	Carboxymethylenebutenolidase homolog	Cmbl	0.295288	4	17.6
898	33	33	66	17.5052	17.9066	-0.401382	1.24604	0.586957	0.916497	0.23568	64	-1.70308	0.953297	-0.794736	#DIV/0!	greater	0	0.95	Q8R2H9	Phosphoethanolamine/phosphocholine phosphatase	Phospho1	1	2	8.6
899	33	33	66	17.8911	18.1465	-0.255412	2.04256	0.750037	1.3963	0.290903	64	-0.877999	0.808386	-0.740932	#DIV/0!	greater	0	0.95	Q8R2K1	Fucose mutarotase	Fuom	1	2	23.5
900	33	33	66	18.6393	18.0331	0.606176	2.57972	1.03018	1.80495	0.330743	64	1.83277	0.0357445	0.0541615	#DIV/0!	greater	0	0.95	Q8R2Y0	Monoacylglycerol lipase ABHD6	Abhd6	0.273205	4	11.3
901	33	33	66	17.6126	18.0695	-0.456915	1.20047	0.387807	0.794136	0.219384	64	-2.08272	0.979361	-0.82307	#DIV/0!	greater	0	0.95	Q8R3B1	1-phosphatidylinositol 4,5-bisphosphate phosphodiesterase delta-1	Plcd1	1	6	11.8
902	33	33	66	19.9524	18.6218	1.33055	2.51856	0.744149	1.63135	0.314436	64	4.23153	3.77519e-05	0.805748	#DIV/0!	greater	0	0.95	Q8R3G9	Tetraspanin-8	Tspan8	0.00133356	3	14.9
903	33	33	66	17.6913	18.1183	-0.427061	0.490937	0.796761	0.643849	0.197538	64	-2.16192	0.982815	-0.756754	#DIV/0!	greater	0	0.95	Q8R5F7	Interferon-induced helicase C domain-containing protein 1	Ifih1	1	2	2.2
904	33	33	66	18.8537	19.0597	-0.205967	2.94462	1.87548	2.41005	0.382183	64	-0.538922	0.704095	-0.843835	#DIV/0!	greater	0	0.95	Q8VBV7	COP9 signalosome complex subunit 8	Cops8	1	3	21.5
905	33	33	66	17.9507	18.0908	-0.140164	1.44906	0.940949	1.19501	0.269118	64	-0.520826	0.697857	-0.589325	#DIV/0!	greater	0	0.95	Q8VBZ3	Cleft lip and palate transmembrane protein 1 homolog	Clptm1	1	4	13.9
906	33	33	66	20.264	20.2209	0.0431	3.58991	2.03456	2.81224	0.412842	64	0.104398	0.45859	-0.645939	#DIV/0!	greater	0	0.95	Q8VC28	Aldo-keto reductase family 1 member C13	Akr1c13	1	4	18.9
907	33	33	66	22.8085	22.2742	0.534282	5.56868	8.77189	7.17028	0.659214	64	0.810484	0.210333	-0.565954	#DIV/0!	greater	0	0.95	Q8VC30	Bifunctional ATP-dependent dihydroxyacetone kinase/FAD-AMP lyase (cyclizing);ATP-dependent dihydroxyacetone kinase;FAD-AMP lyase (cyclizing)	Dak	0.848473	26	58
908	33	33	66	17.9089	17.9936	-0.0846303	1.47492	0.515607	0.995265	0.245599	64	-0.344587	0.634233	-0.494539	#DIV/0!	greater	0	0.95	Q8VCA5	Transmembrane protease serine 4	Tmprss4	1	2	6.2
909	33	33	66	18.5079	19.3679	-0.860027	2.65293	2.46759	2.56026	0.393913	64	-2.1833	0.983656	-1.51747	#DIV/0!	greater	0	0.95	Q8VCA8	Secernin-2	Scrn2	1	4	15.8
910	33	33	66	22.5306	18.233	4.29762	2.42682	0.524142	1.47548	0.299037	64	14.3715	5.23601e-22	3.79853	#DIV/0!	greater	0	0.95	Q8VCC2	Liver carboxylesterase 1	Ces1g	1.12005e-19	6	16.6
911	33	33	66	21.078	19.2339	1.84411	3.97559	2.71435	3.34497	0.45025	64	4.09575	6.02563e-05	1.09264	#DIV/0!	greater	0	0.95	Q8VCI0	Phospholipase B-like 1;Phospholipase B-like 1 chain A;Phospholipase B-like 1 chain B;Phospholipase B-like 1 chain C	Plbd1	0.00201936	7	17.1
912	33	33	66	17.3749	17.7805	-0.405524	0.534476	0.763773	0.649125	0.198345	64	-2.04454	0.977491	-0.736565	#DIV/0!	greater	0	0.95	Q8VCM7	Fibrinogen gamma chain	Fgg	1	3	8.9
913	33	33	66	17.8924	18.0077	-0.115248	0.880676	0.405572	0.643124	0.197426	64	-0.583754	0.719281	-0.444756	#DIV/0!	greater	0	0.95	Q8VCM8	Nicalin	Ncln	1	3	5.5
914	33	33	66	21.8523	20.7582	1.09414	1.16715	3.36098	2.26406	0.370427	64	2.95373	0.00219385	0.475895	#DIV/0!	greater	0	0.95	Q8VCN5	Cystathionine gamma-lyase	Cth	0.0317756	9	22.4
915	33	33	66	17.555	18.1811	-0.626167	0.733104	0.676113	0.704609	0.206648	64	-3.03011	0.998238	-0.971066	#DIV/0!	greater	0	0.95	Q8VCR2	17-beta-hydroxysteroid dehydrogenase 13	Hsd17b13	1	2	10.2
916	33	33	66	19.1914	18.8952	0.29617	2.49489	1.30711	1.901	0.339429	64	0.872553	0.193084	-0.270341	#DIV/0!	greater	0	0.95	Q8VCR7	Alpha/beta hydrolase domain-containing protein 14B	Abhd14b	0.814474	4	25.7
917	33	33	66	20.0515	19.7564	0.295127	2.72595	2.0679	2.39693	0.381141	64	0.774326	0.220795	-0.341001	#DIV/0!	greater	0	0.95	Q8VCT3	Aminopeptidase B	Rnpep	0.866602	9	18.6
918	33	33	66	24.7339	18.1203	6.61356	2.51344	0.38253	1.44798	0.296237	64	22.3252	3.2921e-32	6.11913	#DIV/0!	greater	0	0.95	Q8VCT4	Carboxylesterase 1D	Ces1d	4.30278e-29	17	36.8
919	33	33	66	22.0965	22.1629	-0.0663515	1.93116	1.93601	1.93358	0.342326	64	-0.193826	0.576537	-0.637697	#DIV/0!	greater	0	0.95	Q8VDD5	Myosin-9	Myh9	1	66	41.7
920	33	33	66	17.6736	17.8155	-0.141815	0.86422	0.554279	0.709249	0.207328	64	-0.684014	0.751782	-0.487848	#DIV/0!	greater	0	0.95	Q8VDG5	Phosphopantothenate--cysteine ligase	Ppcs	1	2	8.4
921	33	33	66	17.8082	17.9507	-0.142506	1.98068	0.583775	1.28223	0.278767	64	-0.511202	0.694516	-0.607771	#DIV/0!	greater	0	0.95	Q8VDG7	Platelet-activating factor acetylhydrolase 2, cytoplasmic	Pafah2	1	2	7.4
922	33	33	66	19.2036	19.6589	-0.455315	3.05423	3.32674	3.19049	0.43973	64	-1.03544	0.84782	-1.18923	#DIV/0!	greater	0	0.95	Q8VDJ3	Vigilin	Hdlbp	1	18	17.2
923	33	33	66	18.8551	19.1866	-0.33147	3.08779	2.26355	2.67567	0.402693	64	-0.823132	0.793255	-1.00357	#DIV/0!	greater	0	0.95	Q8VDK1	Nitrilase homolog 1	Nit1	1	2	11.1
924	33	33	66	19.2825	19.0101	0.272391	2.19026	1.06585	1.62805	0.314117	64	0.867163	0.194546	-0.251875	#DIV/0!	greater	0	0.95	Q8VDM4	26S proteasome non-ATPase regulatory subunit 2	Psmd2	0.814474	6	8.7
925	33	33	66	17.8135	18.0497	-0.2362	1.89904	0.713567	1.30631	0.281372	64	-0.839459	0.797832	-0.705813	#DIV/0!	greater	0	0.95	Q8VDM6	Heterogeneous nuclear ribonucleoprotein U-like protein 1	Hnrnpul1	1	2	3.1
926	33	33	66	26.0962	25.3192	0.77697	3.86326	3.14341	3.50334	0.460786	64	1.68618	0.048315	0.00791225	#DIV/0!	greater	0	0.95	Q8VDN2	Sodium/potassium-transporting ATPase subunit alpha-1	Atp1a1	0.332219	49	51.4
927	33	33	66	18.4991	18.5685	-0.0693576	1.71538	0.991541	1.35346	0.286405	64	-0.242166	0.595287	-0.547371	#DIV/0!	greater	0	0.95	Q8VDP3	Protein-methionine sulfoxide oxidase MICAL1	Mical1	1	7	8.9
928	33	33	66	18.0686	18.4434	-0.374812	1.73492	0.996951	1.36594	0.287722	64	-1.30269	0.901325	-0.855024	#DIV/0!	greater	0	0.95	Q8VDP4	Cell cycle and apoptosis regulator protein 2	Ccar2	1	9	14.9
929	33	33	66	17.6045	18.3664	-0.761836	1.36816	0.643377	1.00577	0.246892	64	-3.08571	0.998501	-1.1739	#DIV/0!	greater	0	0.95	Q8VDW0	ATP-dependent RNA helicase DDX39A	Ddx39a	1	2	14.3
930	33	33	66	17.631	18.214	-0.582948	0.49909	0.428482	0.463786	0.167655	64	-3.47707	0.999542	-0.862767	#DIV/0!	greater	0	0.95	Q8VE47	Ubiquitin-like modifier-activating enzyme 5	Uba5	1	2	6.9
931	33	33	66	17.9224	18.1209	-0.198491	0.788184	0.63463	0.711407	0.207643	64	-0.955924	0.828646	-0.54505	#DIV/0!	greater	0	0.95	Q8VE95	UPF0598 protein C8orf82 homolog		1	2	13.8
932	33	33	66	17.5638	18.0726	-0.508876	1.07997	0.452234	0.766104	0.215477	64	-2.36162	0.989375	-0.86851	#DIV/0!	greater	0	0.95	Q8VE97	Serine/arginine-rich splicing factor 4	Srsf4	1	2	9.6
933	33	33	66	20.2959	17.7935	2.50236	3.30467	0.580762	1.94272	0.343133	64	7.29269	2.8453e-10	1.92967	#DIV/0!	greater	0	0.95	Q8VEB4	Group XV phospholipase A2	Pla2g15	2.06601e-08	5	17
934	33	33	66	21.473	21.0831	0.389967	3.92554	4.37909	4.15231	0.501653	64	0.777364	0.219904	-0.447298	#DIV/0!	greater	0	0.95	Q8VEK3	Heterogeneous nuclear ribonucleoprotein U	Hnrnpu	0.866602	21	28.8
935	33	33	66	21.8291	19.5327	2.2964	9.43078	6.2663	7.84854	0.689688	64	3.32963	0.000723103	1.14531	#DIV/0!	greater	0	0.95	Q8VEM8	Phosphate carrier protein, mitochondrial	Slc25a3	0.0136053	4	11.8
936	33	33	66	18.4551	18.5659	-0.110782	1.48916	1.40658	1.44787	0.296226	64	-0.373978	0.645171	-0.605187	#DIV/0!	greater	0	0.95	Q8VH51	RNA-binding protein 39	Rbm39	1	5	10
937	33	33	66	17.7813	18.258	-0.476609	2.33049	0.868598	1.59954	0.311355	64	-1.53076	0.934621	-0.996265	#DIV/0!	greater	0	0.95	Q8VHF2	Cadherin-related family member 5	Cdhr5	1	1	2.3
938	33	33	66	18.2757	18.7778	-0.502033	1.54408	1.91765	1.73086	0.323884	64	-1.55004	0.936969	-1.0426	#DIV/0!	greater	0	0.95	Q8VHX6	Filamin-C	Flnc	1	11	6.6
939	33	33	66	17.4285	18.1011	-0.672648	0.787385	0.595307	0.691346	0.204694	64	-3.28611	0.999174	-1.01429	#DIV/0!	greater	0	0.95	Q8VHY0	Chondroitin sulfate proteoglycan 4	Cspg4	1	3	1.5
940	33	33	66	18.5402	18.596	-0.0557788	2.25082	1.58378	1.9173	0.340881	64	-0.163631	0.564731	-0.624714	#DIV/0!	greater	0	0.95	Q8VI47	Canalicular multispecific organic anion transporter 1	Abcc2	1	6	4.7
941	33	33	66	19.3405	19.1575	0.183036	3.69093	2.52206	3.10649	0.433903	64	0.421837	0.337279	-0.541154	#DIV/0!	greater	0	0.95	Q8VIJ6	Splicing factor, proline- and glutamine-rich	Sfpq	1	8	16.3
942	33	33	66	17.9898	18.0202	-0.0304424	2.28121	0.640303	1.46076	0.297541	64	-0.102313	0.540586	-0.527043	#DIV/0!	greater	0	0.95	Q91V01	Lysophospholipid acyltransferase 5	Lpcat3	1	3	7
943	33	33	66	18.4146	18.4897	-0.0751273	1.63708	1.18497	1.41103	0.292432	64	-0.256905	0.600962	-0.563201	#DIV/0!	greater	0	0.95	Q91V41	Ras-related protein Rab-14	Rab14	1	8	51.2
944	33	33	66	19.8709	18.6609	1.21004	3.21798	1.12102	2.1695	0.362608	64	3.33704	0.000706893	0.604841	#DIV/0!	greater	0	0.95	Q91V64	Isochorismatase domain-containing protein 1	Isoc1	0.0136053	5	22.2
945	33	33	66	19.4154	19.8403	-0.424991	3.9305	3.51446	3.72248	0.474979	64	-0.894758	0.812865	-1.21774	#DIV/0!	greater	0	0.95	Q91V76	Ester hydrolase C11orf54 homolog		1	4	11.7
946	33	33	66	18.9773	19.0838	-0.106436	1.99147	1.98148	1.98647	0.346976	64	-0.306754	0.619987	-0.685544	#DIV/0!	greater	0	0.95	Q91V92	ATP-citrate synthase	Acly	1	13	18.2
947	33	33	66	19.6115	19.763	-0.151506	2.0682	1.54487	1.80654	0.330888	64	-0.457877	0.675704	-0.703763	#DIV/0!	greater	0	0.95	Q91VC3	Eukaryotic initiation factor 4A-III;Eukaryotic initiation factor 4A-III, N-terminally processed	Eif4a3	1	9	22.6
948	33	33	66	21.5509	21.7018	-0.1509	4.50546	5.66306	5.08426	0.555101	64	-0.271842	0.606691	-1.07737	#DIV/0!	greater	0	0.95	Q91VD9	NADH-ubiquinone oxidoreductase 75 kDa subunit, mitochondrial	Ndufs1	1	20	35.9
949	33	33	66	19.9468	19.1239	0.822912	4.77295	2.71302	3.74299	0.476285	64	1.72777	0.0444261	0.0279858	#DIV/0!	greater	0	0.95	Q91VE0	Long-chain fatty acid transport protein 4	Slc27a4	0.309195	14	27.8
950	33	33	66	17.8362	18.2648	-0.428561	0.743941	0.795032	0.769487	0.215953	64	-1.98451	0.974255	-0.788988	#DIV/0!	greater	0	0.95	Q91VH2	Sorting nexin-9	Snx9	1	2	3.9
951	33	33	66	17.5824	18.191	-0.60857	0.617868	0.307931	0.4629	0.167495	64	-3.63336	0.999721	-0.888121	#DIV/0!	greater	0	0.95	Q91VH6	Protein MEMO1	Memo1	1	2	6.7
952	33	33	66	17.7773	17.8631	-0.0858545	0.890028	0.785661	0.837844	0.225341	64	-0.380999	0.647767	-0.461951	#DIV/0!	greater	0	0.95	Q91VI7	Ribonuclease inhibitor	Rnh1	1	4	11
953	33	33	66	17.8483	18.2582	-0.409879	0.915646	0.676735	0.79619	0.219668	64	-1.8659	0.966681	-0.776507	#DIV/0!	greater	0	0.95	Q91VM5;Q9WV02	RNA binding motif protein, X-linked-like-1;RNA-binding motif protein, X chromosome;RNA-binding motif protein, X chromosome, N-terminally processed	Rbmxl1;Rbmx	1	4	10.6
954	33	33	66	19.2185	19.2262	-0.00767576	2.70735	2.78012	2.74373	0.407783	64	-0.0188231	0.50748	-0.688271	#DIV/0!	greater	0	0.95	Q91VR2	ATP synthase subunit gamma, mitochondrial	Atp5c1	1	5	20.5
955	33	33	66	18.4059	18.5219	-0.116018	2.28682	1.15013	1.71847	0.322723	64	-0.359498	0.639797	-0.654647	#DIV/0!	greater	0	0.95	Q91VR5	ATP-dependent RNA helicase DDX1	Ddx1	1	6	12
956	33	33	66	18.0027	18.6022	-0.59947	1.50657	1.34434	1.42546	0.293924	64	-2.03954	0.977235	-1.09003	#DIV/0!	greater	0	0.95	Q91VW3	SH3 domain-binding glutamic acid-rich-like protein 3	Sh3bgrl3	1	2	31.2
957	33	33	66	17.6759	18.2867	-0.610791	0.880859	0.631297	0.756078	0.214063	64	-2.85332	0.997089	-0.968065	#DIV/0!	greater	0	0.95	Q91W50	Cold shock domain-containing protein E1	Csde1	1	3	5.1
958	33	33	66	19.1197	18.861	0.258706	3.79812	1.55102	2.67457	0.40261	64	0.642572	0.261399	-0.413256	#DIV/0!	greater	0	0.95	Q91W97	Putative hexokinase HKDC1	Hkdc1	0.928391	10	14.9
959	33	33	66	18.8157	18.6434	0.172255	1.69828	1.04859	1.37344	0.288511	64	0.597047	0.276291	-0.309274	#DIV/0!	greater	0	0.95	Q91WD5	NADH dehydrogenase [ubiquinone] iron-sulfur protein 2, mitochondrial	Ndufs2	0.950984	6	18.8
960	33	33	66	28.6718	25.046	3.62575	1.16044	1.20644	1.18344	0.267813	64	13.5384	9.42232e-21	3.17877	#DIV/0!	greater	0	0.95	Q91WG0	Acylcarnitine hydrolase	Ces2c	1.53937e-18	16	47.1
961	33	33	66	18.0637	18.4445	-0.380785	1.22476	0.757975	0.991366	0.245118	64	-1.55348	0.93738	-0.78989	#DIV/0!	greater	0	0.95	Q91WG8	Bifunctional UDP-N-acetylglucosamine 2-epimerase/N-acetylmannosamine kinase;UDP-N-acetylglucosamine 2-epimerase (hydrolyzing);N-acetylmannosamine kinase	Gne	1	4	11.2
962	33	33	66	19.3664	19.7698	-0.403348	3.47449	2.59131	3.0329	0.428733	64	-0.940791	0.824825	-1.11891	#DIV/0!	greater	0	0.95	Q91WJ8	Far upstream element-binding protein 1	Fubp1	1	9	14.7
963	33	33	66	18.8715	18.9908	-0.119261	2.89088	1.51487	2.20288	0.365387	64	-0.326395	0.627405	-0.729096	#DIV/0!	greater	0	0.95	Q91WL0	Epidermal growth factor receptor kinase substrate 8-like protein 3	Eps8l3	1	7	16.8
964	33	33	66	17.8923	18.032	-0.13977	1.11386	0.68815	0.901003	0.23368	64	-0.598125	0.724066	-0.529784	#DIV/0!	greater	0	0.95	Q91WP6;Q5I2A0	Serine protease inhibitor A3N;Serine protease inhibitor A3G	Serpina3n;Serpina3g	1	3	14.4
965	33	33	66	18.4612	18.6752	-0.213997	2.93503	2.09651	2.51577	0.390476	64	-0.548042	0.707215	-0.865706	#DIV/0!	greater	0	0.95	Q91WS2	NACHT, LRR and PYD domains-containing protein 6	Nlrp6	1	11	18.9
966	33	33	66	19.498	18.9664	0.531642	3.19163	2.29999	2.74581	0.407937	64	1.30325	0.09858	-0.14921	#DIV/0!	greater	0	0.95	Q91WT8	RNA-binding protein 47	Rbm47	0.542962	6	18
967	33	33	66	26.5427	22.2008	4.34191	1.18373	3.70037	2.44205	0.384712	64	11.2861	3.6187e-17	3.69982	#DIV/0!	greater	0	0.95	Q91WU0	Carboxylic ester hydrolase	Ces1f	4.29967e-15	23	54.2
968	33	33	66	18.7638	19.3616	-0.597824	2.86762	3.40619	3.1369	0.436022	64	-1.37109	0.912432	-1.32555	#DIV/0!	greater	0	0.95	Q91WU5	Arsenite methyltransferase	As3mt	1	4	15.7
969	33	33	66	18.9887	18.5825	0.406212	2.02465	1.31915	1.6719	0.31832	64	1.27611	0.103263	-0.125067	#DIV/0!	greater	0	0.95	Q91WV7	Neutral and basic amino acid transport protein rBAT	Slc3a1	0.553364	5	8.8
970	33	33	66	19.852	18.751	1.10099	17.2988	4.39056	10.8447	0.810712	64	1.35805	0.089608	-0.2521	#DIV/0!	greater	0	0.95	Q91X79	Chymotrypsin-like elastase family member 1	Cela1	0.498373	9	42.1
971	33	33	66	17.986	18.0028	-0.0167606	1.06848	0.884441	0.976459	0.243268	64	-0.0688977	0.527357	-0.422778	#DIV/0!	greater	0	0.95	Q91XA2	Golgi membrane protein 1	Golm1	1	3	6.4
972	33	33	66	18.3937	18.4701	-0.0763788	3.27289	1.98765	2.63027	0.399262	64	-0.1913	0.575552	-0.742752	#DIV/0!	greater	0	0.95	Q91XA9	Acidic mammalian chitinase	Chia	1	5	17.3
973	33	33	66	19.2148	18.89	0.324761	3.57817	2.19559	2.88688	0.418285	64	0.776409	0.220184	-0.373363	#DIV/0!	greater	0	0.95	Q91XE4	N-acyl-aromatic-L-amino acid amidohydrolase (carboxylate-forming)	Acy3	0.866602	5	24.2
974	33	33	66	25.5443	25.2166	0.327776	7.17001	5.85947	6.51474	0.628357	64	0.521639	0.301861	-0.720961	#DIV/0!	greater	0	0.95	Q91Y97	Fructose-bisphosphate aldolase B	Aldob	0.995209	26	73.9
975	33	33	66	17.8702	18.3062	-0.435967	0.865359	0.660168	0.762763	0.215007	64	-2.02768	0.97662	-0.794816	#DIV/0!	greater	0	0.95	Q91YN5	UDP-N-acetylhexosamine pyrophosphorylase;UDP-N-acetylgalactosamine pyrophosphorylase;UDP-N-acetylglucosamine pyrophosphorylase	Uap1	1	2	6.5
976	33	33	66	20.8203	19.7228	1.09742	4.19732	3.2494	3.72336	0.475035	64	2.31018	0.0120568	0.304579	#DIV/0!	greater	0	0.95	Q91YP3	Deoxyribose-phosphate aldolase	Dera	0.128115	6	23.3
977	33	33	66	21.4201	19.7733	1.64685	2.89401	2.73863	2.81632	0.413142	64	3.98617	8.73961e-05	0.957313	#DIV/0!	greater	0	0.95	Q91YQ5	Dolichyl-diphosphooligosaccharide--protein glycosyltransferase subunit 1	Rpn1	0.00259606	13	27.6
978	33	33	66	18.8553	18.9016	-0.0462939	1.35892	0.746373	1.05265	0.25258	64	-0.183284	0.572423	-0.467854	#DIV/0!	greater	0	0.95	Q91YR1	Twinfilin-1	Twf1	1	4	12.3
979	33	33	66	19.1114	18.499	0.612391	3.04954	1.09083	2.07019	0.354212	64	1.72888	0.0443256	0.0212073	#DIV/0!	greater	0	0.95	Q91YR9	Prostaglandin reductase 1	Ptgr1	0.309195	11	44.1
980	33	33	66	19.0057	18.7608	0.244891	2.11847	1.27244	1.69545	0.320554	64	0.763962	0.223849	-0.290118	#DIV/0!	greater	0	0.95	Q91YT0	NADH dehydrogenase [ubiquinone] flavoprotein 1, mitochondrial	Ndufv1	0.872069	6	17
981	33	33	66	17.6899	18.0323	-0.342436	0.927506	0.38308	0.655293	0.199286	64	-1.71832	0.954714	-0.675047	#DIV/0!	greater	0	0.95	Q91YX5	Acyl-CoA:lysophosphatidylglycerol acyltransferase 1	Lpgat1	1	2	7
982	33	33	66	22.205	21.7001	0.504945	1.32847	0.984141	1.15631	0.264725	64	1.90744	0.0304768	0.0631165	#DIV/0!	greater	0	0.95	Q91Z53	Glyoxylate reductase/hydroxypyruvate reductase	Grhpr	0.244375	4	15.5
983	33	33	66	17.0321	17.5864	-0.554279	3.39373	7.53595	5.46484	0.575502	64	-0.963122	0.830444	-1.5148	#DIV/0!	greater	0	0.95	Q91Z83	Myosin-7	Myh7	1	15	33.5
984	33	33	66	24.7023	23.7846	0.917658	15.5551	13.3632	14.4591	0.936115	64	0.980283	0.165319	-0.644731	#DIV/0!	greater	0	0.95	Q91ZA3	Propionyl-CoA carboxylase alpha chain, mitochondrial	Pcca	0.743861	43	65.2
985	33	33	66	18.1043	17.9264	0.177861	1.3746	0.444192	0.909397	0.234766	64	0.757609	0.225733	-0.213967	#DIV/0!	greater	0	0.95	Q91ZH7	Phospholipase ABHD3	Abhd3	0.872628	3	7.8
986	33	33	66	17.5922	17.9733	-0.381073	0.571606	0.655291	0.613449	0.192818	64	-1.97634	0.973785	-0.702888	#DIV/0!	greater	0	0.95	Q91ZJ5	UTP--glucose-1-phosphate uridylyltransferase	Ugp2	1	4	11.6
987	33	33	66	17.472	18.4608	-0.988776	0.901721	0.558858	0.730289	0.210381	64	-4.69994	0.999993	-1.3399	#DIV/0!	greater	0	0.95	Q921F2	TAR DNA-binding protein 43	Tardbp	1	3	8
988	33	33	66	19.152	18.6748	0.477276	1.70739	1.20617	1.45678	0.297136	64	1.60625	0.0565707	-0.0186481	#DIV/0!	greater	0	0.95	Q921G7	Electron transfer flavoprotein-ubiquinone oxidoreductase, mitochondrial	Etfdh	0.37092	4	9.1
989	33	33	66	21.6505	21.5668	0.0837697	7.40118	4.39512	5.89815	0.597883	64	0.140111	0.444506	-0.914105	#DIV/0!	greater	0	0.95	Q921H8	3-ketoacyl-CoA thiolase A, peroxisomal	Acaa1a	1	5	47.6
990	33	33	66	18.3045	18.7917	-0.487252	2.46558	1.45006	1.95782	0.344465	64	-1.41452	0.918972	-1.06217	#DIV/0!	greater	0	0.95	Q921I1	Serotransferrin	Tf	1	8	10
991	33	33	66	18.0096	19.1147	-1.10505	2.56798	3.11637	2.84218	0.415034	64	-2.66256	0.995102	-1.79775	#DIV/0!	greater	0	0.95	Q921I9	Exosome complex component RRP41	Exosc4	1	3	13.5
992	33	33	66	21.4511	20.251	1.20007	2.29386	3.15884	2.72635	0.406489	64	2.95229	0.00220288	0.521638	#DIV/0!	greater	0	0.95	Q921M3	Splicing factor 3B subunit 3	Sf3b3	0.0317756	9	9
993	33	33	66	18.5608	18.9025	-0.341709	2.94702	2.2764	2.61171	0.397851	64	-0.858886	0.803196	-1.00573	#DIV/0!	greater	0	0.95	Q921M7;Q8BHZ0	Protein FAM49B;Protein FAM49A	Fam49b;Fam49a	1	2	8.6
994	33	33	66	18.7525	18.6748	0.0776818	2.0955	1.61141	1.85345	0.335157	64	0.231777	0.408725	-0.4817	#DIV/0!	greater	0	0.95	Q922B2	Aspartate--tRNA ligase, cytoplasmic	Dars	1	15	38.3
995	33	33	66	19.7968	19.4963	0.300412	5.14104	4.53924	4.84014	0.54161	64	0.554665	0.290529	-0.603543	#DIV/0!	greater	0	0.95	Q922D8	C-1-tetrahydrofolate synthase, cytoplasmic;Methylenetetrahydrofolate dehydrogenase;Methenyltetrahydrofolate cyclohydrolase;Formyltetrahydrofolate synthetase;C-1-tetrahydrofolate synthase, cytoplasmic, N-terminally processed	Mthfd1	0.968676	24	27.8
996	33	33	66	17.9783	18.4799	-0.501652	1.09107	1.09133	1.0912	0.257164	64	-1.95071	0.972263	-0.930861	#DIV/0!	greater	0	0.95	Q922E4	Ethanolamine-phosphate cytidylyltransferase	Pcyt2	1	2	7.9
997	33	33	66	20.0649	19.2521	0.812818	2.18786	2.09214	2.14	0.360135	64	2.25698	0.0137153	0.211749	#DIV/0!	greater	0	0.95	Q922H4	Mannose-1-phosphate guanyltransferase alpha	Gmppa	0.13896	4	13.8
998	33	33	66	21.2942	19.9558	1.33836	2.67978	3.40385	3.04181	0.429363	64	3.11709	0.00136757	0.621752	#DIV/0!	greater	0	0.95	Q922Q1	Mitochondrial amidoxime reducing component 2	Marc2	0.0226255	9	27.8
999	33	33	66	18.3497	18.1454	0.204361	1.53152	0.612834	1.07218	0.254913	64	0.801688	0.21285	-0.221092	#DIV/0!	greater	0	0.95	Q922Q8	Leucine-rich repeat-containing protein 59	Lrrc59	0.855984	4	16.3
1000	33	33	66	20.5126	19.8688	0.643803	1.56679	2.04452	1.80565	0.330807	64	1.94616	0.0280146	0.0916811	#DIV/0!	greater	0	0.95	Q922R8	Protein disulfide-isomerase A6	Pdia6	0.233217	6	22.5
1001	33	33	66	17.3251	18.2005	-0.875333	0.57864	0.605371	0.592006	0.189418	64	-4.62118	0.999991	-1.19147	#DIV/0!	greater	0	0.95	Q923D2	Flavin reductase (NADPH)	Blvrb	1	3	25.2
1002	33	33	66	22.2225	20.6978	1.52473	1.45445	4.04495	2.7497	0.408226	64	3.73501	0.000200938	0.843393	#DIV/0!	greater	0	0.95	Q93092	Transaldolase	Taldo1	0.00495521	12	34.7
1003	33	33	66	17.8297	18.2487	-0.419058	0.435224	0.811337	0.623281	0.194357	64	-2.15612	0.982581	-0.743442	#DIV/0!	greater	0	0.95	Q99020	Heterogeneous nuclear ribonucleoprotein A/B	Hnrnpab	1	2	9.5
1004	33	33	66	18.6533	18.831	-0.177748	2.71603	1.65877	2.1874	0.364101	64	-0.488184	0.686456	-0.785438	#DIV/0!	greater	0	0.95	Q99J08	SEC14-like protein 2	Sec14l2	1	4	11.9
1005	33	33	66	17.524	18.2221	-0.698142	0.557722	0.582031	0.569876	0.185844	64	-3.75661	0.999813	-1.00832	#DIV/0!	greater	0	0.95	Q99J39	Malonyl-CoA decarboxylase, mitochondrial	Mlycd	1	2	6.9
1006	33	33	66	18.3692	18.1151	0.254167	2.05939	0.554729	1.30706	0.281453	64	0.903053	0.184942	-0.215582	#DIV/0!	greater	0	0.95	Q99J47	Dehydrogenase/reductase SDR family member 7B	Dhrs7b	0.800395	4	15.2
1007	33	33	66	17.5085	18.0885	-0.580012	0.789894	0.582834	0.686364	0.203955	64	-2.84382	0.997011	-0.920416	#DIV/0!	greater	0	0.95	Q99J77		Nans	1	2	8.9
1008	33	33	66	17.9612	18.3177	-0.35653	1.32688	0.679284	1.00308	0.246562	64	-1.44601	0.923473	-0.768046	#DIV/0!	greater	0	0.95	Q99J99	3-mercaptopyruvate sulfurtransferase	Mpst	1	5	15.5
1009	33	33	66	17.4936	17.9822	-0.488521	0.956689	0.856633	0.906661	0.234412	64	-2.08403	0.979422	-0.879758	#DIV/0!	greater	0	0.95	Q99JB2	Stomatin-like protein 2, mitochondrial	Stoml2	1	2	9.1
1010	33	33	66	19.0955	19.4004	-0.304921	2.31581	2.39002	2.35292	0.377626	64	-0.80747	0.788807	-0.935183	#DIV/0!	greater	0	0.95	Q99JG3	Annexin A13	Anxa13	1	10	32.8
1011	33	33	66	17.8027	18.0805	-0.277809	0.582209	0.484811	0.53351	0.179816	64	-1.54496	0.936357	-0.577925	#DIV/0!	greater	0	0.95	Q99JI4	26S proteasome non-ATPase regulatory subunit 6	Psmd6	1	4	11.3
452	33	33	66	17.7833	18.0576	-0.274261	1.39783	0.707932	1.05288	0.252608	64	-1.08572	0.859161	-0.695867	#DIV/0!	greater	0	0.95	Q99JI6;P62835	Ras-related protein Rap-1b;Ras-related protein Rap-1A	Rap1b;Rap1a	1	3	13.6
1012	33	33	66	19.3502	18.7695	0.580715	3.80096	1.0839	2.44243	0.384741	64	1.50937	0.0680634	-0.0614231	#DIV/0!	greater	0	0.95	Q99JR1	Sideroflexin-1	Sfxn1	0.415696	4	17.4
1013	33	33	66	19.8751	19.454	0.421121	1.03616	1.17224	1.1042	0.258691	64	1.62789	0.0542308	-0.010638	#DIV/0!	greater	0	0.95	Q99JW2	Aminoacylase-1	Acy1	0.361242	6	24
1014	33	33	66	21.4227	19.1954	2.22724	4.36695	3.42189	3.89442	0.485825	64	4.58446	1.08378e-05	1.41639	#DIV/0!	greater	0	0.95	Q99JW5	Epithelial cell adhesion molecule	Epcam	0.000429244	4	19
1015	33	33	66	19.5323	18.9296	0.602712	2.81213	1.42934	2.12074	0.35851	64	1.68116	0.0488033	0.00435399	#DIV/0!	greater	0	0.95	Q99JY0	Trifunctional enzyme subunit beta, mitochondrial;3-ketoacyl-CoA thiolase	Hadhb	0.332219	7	20.6
1016	33	33	66	20.9929	20.1968	0.796155	2.77313	2.85151	2.81232	0.412848	64	1.92844	0.0291191	0.107105	#DIV/0!	greater	0	0.95	Q99JY9	Actin-related protein 3	Actr3	0.237867	16	50
1017	33	33	66	18.5146	18.8426	-0.327945	1.94157	1.19005	1.56581	0.308055	64	-1.06457	0.854465	-0.842092	#DIV/0!	greater	0	0.95	Q99K01	Pyridoxal-dependent decarboxylase domain-containing protein 1	Pdxdc1	1	12	15.6
1018	33	33	66	18.6203	18.7541	-0.133858	2.45935	1.58451	2.02193	0.350059	64	-0.382386	0.648279	-0.71811	#DIV/0!	greater	0	0.95	Q99K30	Epidermal growth factor receptor kinase substrate 8-like protein 2	Eps8l2	1	3	6.3
1019	33	33	66	19.0584	18.9489	0.10943	3.15029	1.8292	2.48975	0.38845	64	0.28171	0.389537	-0.538898	#DIV/0!	greater	0	0.95	Q99KC8	von Willebrand factor A domain-containing protein 5A	Vwa5a	1	5	8.1
1020	33	33	66	22.3328	20.9859	1.34692	3.63628	4.05635	3.84631	0.482815	64	2.78972	0.00347099	0.541094	#DIV/0!	greater	0	0.95	Q99KE1	NAD-dependent malic enzyme, mitochondrial	Me2	0.0467689	19	45.7
1021	33	33	66	18.1784	17.9353	0.243142	1.33366	0.74846	1.04106	0.251186	64	0.967977	0.16835	-0.17609	#DIV/0!	greater	0	0.95	Q99KF1	Transmembrane emp24 domain-containing protein 9	Tmed9	0.745242	2	7.2
1022	33	33	66	17.6127	17.7931	-0.180318	0.719179	0.56561	0.642395	0.197315	64	-0.913862	0.81789	-0.509639	#DIV/0!	greater	0	0.95	Q99KG5	Lipolysis-stimulated lipoprotein receptor	Lsr	1	3	6.2
1023	33	33	66	23.9852	23.9308	0.0543545	7.0748	7.33789	7.20634	0.660869	64	0.0822471	0.467353	-1.04864	#DIV/0!	greater	0	0.95	Q99KI0	Aconitate hydratase, mitochondrial	Aco2	1	26	39.5
1024	33	33	66	17.7553	18.146	-0.390739	0.845888	0.654774	0.750331	0.213248	64	-1.83233	0.964222	-0.746653	#DIV/0!	greater	0	0.95	Q99KK2	N-acylneuraminate cytidylyltransferase	Cmas	1	3	11.3
1025	33	33	66	22.2408	22.5925	-0.3517	1.25413	0.597572	0.925849	0.23688	64	-1.48472	0.928736	-0.747056	#DIV/0!	greater	0	0.95	Q99KK7	Dipeptidyl peptidase 3	Dpp3	1	9	21.5
1026	33	33	66	22.7506	22.1038	0.646724	0.905791	0.657417	0.781604	0.217646	64	2.97145	0.00208582	0.28347	#DIV/0!	greater	0	0.95	Q99KP3	Lambda-crystallin homolog	Cryl1	0.031685	11	38.9
1027	33	33	66	17.7023	18.4256	-0.723285	0.529669	0.562924	0.546297	0.181958	64	-3.975	0.999909	-1.02698	#DIV/0!	greater	0	0.95	Q99KQ4	Nicotinamide phosphoribosyltransferase	Nampt	1	3	11
1028	33	33	66	17.945	18.4065	-0.461533	1.28874	0.887433	1.08809	0.256797	64	-1.79727	0.961495	-0.890131	#DIV/0!	greater	0	0.95	Q99KY4	Cyclin-G-associated kinase	Gak	1	7	6.7
1029	33	33	66	19.7483	19.0114	0.736885	8.05519	4.23348	6.14433	0.610233	64	1.20755	0.115833	-0.281601	#DIV/0!	greater	0	0.95	Q99L04	Dehydrogenase/reductase SDR family member 1	Dhrs1	0.586795	10	35.5
1030	33	33	66	18.0292	18.0476	-0.0183576	1.06324	0.562416	0.81283	0.221951	64	-0.0827099	0.53283	-0.388797	#DIV/0!	greater	0	0.95	Q99L20		Gstt3	1	3	17.4
1031	33	33	66	17.4315	18.1188	-0.687312	0.772761	0.612614	0.692687	0.204893	64	-3.3545	0.99933	-1.02928	#DIV/0!	greater	0	0.95	Q99L45	Eukaryotic translation initiation factor 2 subunit 2	Eif2s2	1	4	12.1
1032	33	33	66	20.1847	18.4598	1.72488	2.03436	1.16076	1.59756	0.311162	64	5.54335	3.00705e-07	1.20555	#DIV/0!	greater	0	0.95	Q99LB2	Dehydrogenase/reductase SDR family member 4	Dhrs4	1.63759e-05	7	27.6
1033	33	33	66	18.0107	18.3269	-0.316239	1.67055	1.05517	1.36286	0.287398	64	-1.10035	0.86235	-0.79591	#DIV/0!	greater	0	0.95	Q99LC5	Electron transfer flavoprotein subunit alpha, mitochondrial	Etfa	1	7	27
1034	33	33	66	18.083	18.3133	-0.230306	0.984426	0.611072	0.797749	0.219883	64	-1.0474	0.850574	-0.597293	#DIV/0!	greater	0	0.95	Q99LD4	COP9 signalosome complex subunit 1	Gps1	1	2	9.1
1035	33	33	66	18.6981	18.9471	-0.24903	1.36537	1.63212	1.49875	0.301386	64	-0.826285	0.794144	-0.752047	#DIV/0!	greater	0	0.95	Q99LX0	Protein deglycase DJ-1	Park7	1	5	22.8
1036	33	33	66	17.6804	18.2195	-0.539058	0.742401	0.413631	0.578016	0.187166	64	-2.8801	0.997299	-0.851441	#DIV/0!	greater	0	0.95	Q99MN1	Lysine--tRNA ligase	Kars	1	6	10.3
1037	33	33	66	20.5342	20.596	-0.0617515	6.3586	5.34735	5.85298	0.595589	64	-0.103681	0.541127	-1.0558	#DIV/0!	greater	0	0.95	Q99MN9	Propionyl-CoA carboxylase beta chain, mitochondrial	Pccb	1	11	31.8
1038	33	33	66	17.4542	18.1632	-0.709021	0.499627	0.665822	0.582725	0.187927	64	-3.77285	0.999822	-1.02267	#DIV/0!	greater	0	0.95	Q99MR6	Serrate RNA effector molecule homolog	Srrt	1	3	3.4
1039	33	33	66	20.8795	20.3161	0.563385	5.84055	5.37812	5.60934	0.583061	64	0.966254	0.168777	-0.409751	#DIV/0!	greater	0	0.95	Q99MR8	Methylcrotonoyl-CoA carboxylase subunit alpha, mitochondrial	Mccc1	0.745242	17	33.1
1040	33	33	66	21.3327	20.8148	0.517906	3.37779	2.80674	3.09226	0.432909	64	1.19634	0.117989	-0.204624	#DIV/0!	greater	0	0.95	Q99MZ6	Unconventional myosin-VIIb	Myo7b	0.593119	41	22.9
1041	33	33	66	17.896	18.2245	-0.328512	1.45018	1.02812	1.23915	0.274044	64	-1.19876	0.882479	-0.785895	#DIV/0!	greater	0	0.95	Q99N03	Membrane-spanning 4-domains subfamily A member 10	Ms4a10	1	2	11.2
1042	33	33	66	17.699	17.9534	-0.254376	1.10686	0.446202	0.776529	0.216939	64	-1.17257	0.877343	-0.616449	#DIV/0!	greater	0	0.95	Q99NB1	Acetyl-coenzyme A synthetase 2-like, mitochondrial	Acss1	1	3	3.7
1043	33	33	66	17.4681	18.2077	-0.739664	0.856645	1.00299	0.929816	0.237387	64	-3.11586	0.998627	-1.13587	#DIV/0!	greater	0	0.95	Q99NB9	Splicing factor 3B subunit 1	Sf3b1	1	8	8.2
1044	33	33	66	18.4542	18.0885	0.365712	1.33881	0.697931	1.01837	0.248434	64	1.47207	0.0729512	-0.0489271	#DIV/0!	greater	0	0.95	Q99NF1	Beta,beta-carotene 9,10-oxygenase	Bco2	0.435376	3	7
1045	33	33	66	18.2644	18.5447	-0.280242	1.75482	1.41026	1.58254	0.309696	64	-0.904895	0.815543	-0.797129	#DIV/0!	greater	0	0.95	Q99PE8	ATP-binding cassette sub-family G member 5	Abcg5	1	4	7.8
1046	33	33	66	21.4758	18.4668	3.00894	7.76429	0.975944	4.37012	0.514641	64	5.84667	9.25074e-08	2.15	#DIV/0!	greater	0	0.95	Q99PG0	Arylacetamide deacetylase	Aadac	5.49578e-06	9	29.4
1047	33	33	66	18.4738	18.6158	-0.142039	1.92036	1.2628	1.59158	0.310579	64	-0.457337	0.675511	-0.6604	#DIV/0!	greater	0	0.95	Q99PL5	Ribosome-binding protein 1	Rrbp1	1	8	6.8
1048	33	33	66	23.1075	21.7418	1.36564	1.67457	3.05901	2.36679	0.378737	64	3.60578	0.000304918	0.733525	#DIV/0!	greater	0	0.95	Q99PT1	Rho GDP-dissociation inhibitor 1	Arhgdia	0.00698725	10	68.1
1049	33	33	66	18.3279	18.5328	-0.204915	1.49998	1.03139	1.26569	0.276963	64	-0.739866	0.768957	-0.667169	#DIV/0!	greater	0	0.95	Q99PV0	Pre-mRNA-processing-splicing factor 8	Prpf8	1	12	8
1050	33	33	66	18.6043	18.0154	0.588818	1.62619	0.553902	1.09005	0.257028	64	2.29087	0.0126371	0.159835	#DIV/0!	greater	0	0.95	Q9CPQ1	Cytochrome c oxidase subunit 6C	Cox6c	0.131085	4	51.3
1051	33	33	66	18.316	18.8915	-0.575515	2.03054	0.762737	1.39664	0.290938	64	-1.97814	0.973889	-1.06109	#DIV/0!	greater	0	0.95	Q9CPR4	60S ribosomal protein L17	Rpl17	1	7	27.7
1052	33	33	66	18.3509	18.0798	0.271155	2.11491	0.395935	1.25542	0.275837	64	0.983024	0.164649	-0.189221	#DIV/0!	greater	0	0.95	Q9CPW4	Actin-related protein 2/3 complex subunit 5	Arpc5	0.743861	2	14.6
1053	33	33	66	19.031	19.0614	-0.0304576	4.84019	3.7567	4.29844	0.510403	64	-0.0596735	0.523699	-0.882328	#DIV/0!	greater	0	0.95	Q9CPY7	Cytosol aminopeptidase	Lap3	1	18	44.9
1054	33	33	66	20.1635	18.5638	1.59973	15.7103	2.2746	8.99243	0.738238	64	2.16695	0.0169836	0.367598	#DIV/0!	greater	0	0.95	Q9CQ52	Chymotrypsin-like elastase family member 3B	Cela3b	0.160852	6	24.9
1055	33	33	66	20.8891	21.2297	-0.340627	3.6902	4.18881	3.9395	0.488628	64	-0.697109	0.75587	-1.15615	#DIV/0!	greater	0	0.95	Q9CQ60	6-phosphogluconolactonase	Pgls	1	6	35
1056	33	33	66	21.5668	19.8385	1.72829	4.04998	2.35894	3.20446	0.440693	64	3.92177	0.000108483	0.992772	#DIV/0!	greater	0	0.95	Q9CQ62	2,4-dienoyl-CoA reductase, mitochondrial	Decr1	0.00295389	10	35.8
1057	33	33	66	20.6364	20.1973	0.439036	5.87727	4.35761	5.11744	0.556909	64	0.788345	0.216703	-0.490452	#DIV/0!	greater	0	0.95	Q9CQ75	NADH dehydrogenase [ubiquinone] 1 alpha subcomplex subunit 2	Ndufa2	0.860883	6	47.5
1058	33	33	66	20.4363	20.0799	0.356342	1.36278	1.73535	1.54906	0.306403	64	1.16299	0.124576	-0.155048	#DIV/0!	greater	0	0.95	Q9CQA3	Succinate dehydrogenase [ubiquinone] iron-sulfur subunit, mitochondrial	Sdhb	0.616747	7	23.4
1059	33	33	66	18.0916	18.0552	0.0363394	1.35801	1.11929	1.23865	0.273989	64	0.132631	0.447451	-0.420951	#DIV/0!	greater	0	0.95	Q9CQC9;P36536	GTP-binding protein SAR1b;GTP-binding protein SAR1a	Sar1b;Sar1a	1	4	21.2
1060	33	33	66	18.624	18.6082	0.0158	1.55472	1.02492	1.28982	0.279591	64	0.0565112	0.477555	-0.45084	#DIV/0!	greater	0	0.95	Q9CQD1	Ras-related protein Rab-5A	Rab5a	1	3	31.6
1061	33	33	66	20.6562	19.4521	1.20409	4.71939	3.95277	4.33608	0.512633	64	2.34883	0.0109661	0.348496	#DIV/0!	greater	0	0.95	Q9CQE1	Protein NipSnap homolog 3B	Nipsnap3b	0.121464	3	17
1062	33	33	66	17.5993	17.8022	-0.202855	0.987852	0.604176	0.796014	0.219644	64	-0.923563	0.820408	-0.569442	#DIV/0!	greater	0	0.95	Q9CQF9	Prenylcysteine oxidase	Pcyox1	1	2	5.9
1063	33	33	66	19.5747	19.2013	0.373382	1.6659	1.77397	1.71993	0.32286	64	1.15648	0.125891	-0.165475	#DIV/0!	greater	0	0.95	Q9CQN1	Heat shock protein 75 kDa, mitochondrial	Trap1	0.620904	7	14.9
1064	33	33	66	17.6633	18.1142	-0.450948	1.0731	0.813887	0.943491	0.239126	64	-1.88582	0.96807	-0.850053	#DIV/0!	greater	0	0.95	Q9CQS8	Protein transport protein Sec61 subunit beta	Sec61b	1	2	21.9
1065	33	33	66	19.8733	19.5443	0.329003	4.04912	2.24493	3.14702	0.436725	64	0.753342	0.227004	-0.399897	#DIV/0!	greater	0	0.95	Q9CQT1	Methylthioribose-1-phosphate isomerase	Mri1	0.872628	6	15.2
1066	33	33	66	18.838	19.5796	-0.74157	2.24628	4.25055	3.24842	0.443705	64	-1.67131	0.950229	-1.48212	#DIV/0!	greater	0	0.95	Q9CQV8	14-3-3 protein beta/alpha;14-3-3 protein beta/alpha, N-terminally processed	Ywhab	1	5	41.5
1067	33	33	66	18.7101	18.6865	0.023597	2.30244	0.979857	1.64115	0.315379	64	0.0748211	0.470295	-0.502774	#DIV/0!	greater	0	0.95	Q9CQW1	Synaptobrevin homolog YKT6	Ykt6	1	3	21.2
1068	33	33	66	18.9741	19.0815	-0.107391	2.1423	2.10228	2.12229	0.358641	64	-0.299438	0.617212	-0.705967	#DIV/0!	greater	0	0.95	Q9CQW5	Galectin-2	Lgals2	1	5	42.3
1069	33	33	66	21.361	19.8767	1.48439	4.70013	2.81001	3.75507	0.477053	64	3.11158	0.0013899	0.688182	#DIV/0!	greater	0	0.95	Q9CQX2	Cytochrome b5 type B	Cyb5b	0.0227075	4	52.1
1070	33	33	66	18.6881	18.315	0.373155	1.85466	0.591336	1.223	0.272252	64	1.37062	0.0876404	-0.0812374	#DIV/0!	greater	0	0.95	Q9CQY5	Magnesium transporter protein 1	Magt1	0.491614	5	12.2
1071	33	33	66	17.852	18.1752	-0.323206	0.862782	0.716866	0.789824	0.218788	64	-1.47726	0.927745	-0.688366	#DIV/0!	greater	0	0.95	Q9CR00	26S proteasome non-ATPase regulatory subunit 9	Psmd9	1	2	11.7
1072	33	33	66	20.1799	18.11	2.0699	29.0746	7.87467	18.4746	1.05815	64	1.95616	0.0274068	0.303842	#DIV/0!	greater	0	0.95	Q9CR35	Chymotrypsinogen B;Chymotrypsin B chain A;Chymotrypsin B chain B;Chymotrypsin B chain C	Ctrb1	0.22962	13	40.3
1073	33	33	66	19.9357	19.8034	0.132355	2.51303	3.22487	2.86895	0.416984	64	0.317409	0.375983	-0.563598	#DIV/0!	greater	0	0.95	Q9CR57	60S ribosomal protein L14	Rpl14	1	4	21.2
1074	33	33	66	19.8045	20.2774	-0.472918	6.12211	5.97788	6.04999	0.60553	64	-0.780999	0.781159	-1.48356	#DIV/0!	greater	0	0.95	Q9CR68	Cytochrome b-c1 complex subunit Rieske, mitochondrial;Cytochrome b-c1 complex subunit 11	Uqcrfs1	1	5	23
1075	33	33	66	19.1459	18.6316	0.514248	2.39049	1.5868	1.98865	0.347166	64	1.48128	0.0717199	-0.0651756	#DIV/0!	greater	0	0.95	Q9CRY7	Glycerophosphodiester phosphodiesterase domain-containing protein 1	Gdpd1	0.42999	5	19.4
1076	33	33	66	17.4214	17.9669	-0.545467	0.682608	0.322169	0.502389	0.174493	64	-3.12601	0.998668	-0.836698	#DIV/0!	greater	0	0.95	Q9CSU0	Regulation of nuclear pre-mRNA domain-containing protein 1B	Rprd1b	1	2	7.4
1077	33	33	66	18.1471	18.4774	-0.330291	0.951633	1.26622	1.10893	0.259244	64	-1.27405	0.896374	-0.762973	#DIV/0!	greater	0	0.95	Q9CW03	Structural maintenance of chromosomes protein 3	Smc3	1	6	6.2
1078	33	33	66	20.5104	21.054	-0.543585	3.09406	2.57287	2.83346	0.414397	64	-1.31175	0.902854	-1.23522	#DIV/0!	greater	0	0.95	Q9CWJ9	Bifunctional purine biosynthesis protein PURH;Phosphoribosylaminoimidazolecarboxamide formyltransferase;IMP cyclohydrolase	Atic	1	14	30.6
1079	33	33	66	17.6509	17.9081	-0.25717	0.592345	0.551973	0.572159	0.186216	64	-1.38103	0.913964	-0.567966	#DIV/0!	greater	0	0.95	Q9CWK8	Sorting nexin-2	Snx2	1	2	4.6
1080	33	33	66	18.0455	18.0421	0.0033697	1.35634	0.584946	0.970645	0.242543	64	0.0138932	0.494479	-0.401437	#DIV/0!	greater	0	0.95	Q9CX00	IST1 homolog	Ist1	1	2	5.2
1081	33	33	66	21.4347	21.3899	0.0448636	0.570538	1.48469	1.02761	0.249559	64	0.179772	0.42895	-0.371653	#DIV/0!	greater	0	0.95	Q9CXN7	Phenazine biosynthesis-like domain-containing protein 2	Pbld2	1	4	30.9
1082	33	33	66	18.6905	18.7651	-0.074603	2.67144	1.43881	2.05512	0.35292	64	-0.211388	0.583372	-0.663632	#DIV/0!	greater	0	0.95	Q9CXS4	Centromere protein V	Cenpv	1	6	34.5
1083	33	33	66	20.4128	19.7665	0.646315	3.69895	3.47228	3.58561	0.466165	64	1.38645	0.0852101	-0.131721	#DIV/0!	greater	0	0.95	Q9CXW4	60S ribosomal protein L11	Rpl11	0.484216	8	35.4
1084	33	33	66	18.3398	18.7951	-0.455348	1.62272	0.99194	1.30733	0.281482	64	-1.61768	0.944675	-0.925146	#DIV/0!	greater	0	0.95	Q9CXY6	Interleukin enhancer-binding factor 2	Ilf2	1	3	19.2
1085	33	33	66	18.9416	18.7236	0.217994	2.24881	1.30901	1.77891	0.328348	64	0.66391	0.254566	-0.330024	#DIV/0!	greater	0	0.95	Q9CY64	Biliverdin reductase A	Blvra	0.921657	4	18
1086	33	33	66	18.0341	18.2231	-0.189039	0.594846	0.572214	0.58353	0.188057	64	-1.00522	0.840713	-0.502909	#DIV/0!	greater	0	0.95	Q9CYG7	Mitochondrial import receptor subunit TOM34	Tomm34	1	4	14.9
1087	33	33	66	17.7108	18.0325	-0.321639	0.962681	0.470524	0.716603	0.2084	64	-1.54338	0.936165	-0.669461	#DIV/0!	greater	0	0.95	Q9CYH2	Redox-regulatory protein FAM213A	Fam213a	1	2	11.9
1088	33	33	66	17.5308	17.9446	-0.413855	0.572868	0.50956	0.541214	0.18111	64	-2.2851	0.987185	-0.71613	#DIV/0!	greater	0	0.95	Q9CYN2	Signal peptidase complex subunit 2	Spcs2	1	3	15.9
1089	33	33	66	18.2271	18.5661	-0.338948	2.0194	2.02877	2.02408	0.350245	64	-0.967746	0.831593	-0.923512	#DIV/0!	greater	0	0.95	Q9CYR0	Single-stranded DNA-binding protein, mitochondrial	Ssbp1	1	3	20.4
1090	33	33	66	19.3612	18.8447	0.51653	1.69644	1.78554	1.74099	0.32483	64	1.59016	0.0583637	-0.0256148	#DIV/0!	greater	0	0.95	Q9CYR6	Phosphoacetylglucosamine mutase	Pgm3	0.37951	5	12.2
1091	33	33	66	19.414	19.4362	-0.0222273	2.77319	1.95933	2.36626	0.378695	64	-0.0586944	0.523311	-0.654274	#DIV/0!	greater	0	0.95	Q9CYW4	Haloacid dehalogenase-like hydrolase domain-containing protein 3	Hdhd3	1	6	23.1
1092	33	33	66	23.3771	23.9827	-0.605621	4.29952	4.56709	4.4333	0.518348	64	-1.16837	0.876504	-1.47075	#DIV/0!	greater	0	0.95	Q9CZ13	Cytochrome b-c1 complex subunit 1, mitochondrial	Uqcrc1	1	14	41.2
1093	33	33	66	17.5986	17.9651	-0.366494	0.613352	0.832434	0.722893	0.209312	64	-1.75094	0.957626	-0.715839	#DIV/0!	greater	0	0.95	Q9CZ30	Obg-like ATPase 1	Ola1	1	2	5.6
1094	33	33	66	19.0817	19.6274	-0.545742	2.59081	2.36105	2.47593	0.387371	64	-1.40884	0.918138	-1.19227	#DIV/0!	greater	0	0.95	Q9CZD3	Glycine--tRNA ligase	Gars	1	5	10.3
1095	33	33	66	20.7082	19.7413	0.966824	6.56035	7.3977	6.97902	0.650362	64	1.48659	0.0710162	-0.118639	#DIV/0!	greater	0	0.95	Q9CZM2	60S ribosomal protein L15	Rpl15	0.427733	4	18.1
1096	33	33	66	20.9147	20.159	0.755676	1.95342	1.96677	1.96009	0.344665	64	2.1925	0.0159932	0.180426	#DIV/0!	greater	0	0.95	Q9CZN7	Serine hydroxymethyltransferase	Shmt2	0.155994	10	25.4
1097	33	33	66	21.0333	20.6794	0.353973	6.1989	4.20289	5.20089	0.561432	64	0.630482	0.265312	-0.583064	#DIV/0!	greater	0	0.95	Q9CZS1	Aldehyde dehydrogenase X, mitochondrial	Aldh1b1	0.937197	19	45.1
1098	33	33	66	23.506	22.8562	0.649755	2.11943	2.0274	2.07341	0.354488	64	1.83294	0.0357317	0.0581101	#DIV/0!	greater	0	0.95	Q9CZU6	Citrate synthase, mitochondrial	Cs	0.273205	13	29.1
1099	33	33	66	17.3374	18.0837	-0.746267	0.646808	0.584832	0.61582	0.19319	64	-3.86286	0.999868	-1.0687	#DIV/0!	greater	0	0.95	Q9CZW5	Mitochondrial import receptor subunit TOM70	Tomm70a	1	2	3.3
1100	33	33	66	19.0968	19.5342	-0.437397	3.13591	3.86042	3.49817	0.460446	64	-0.949943	0.827143	-1.20589	#DIV/0!	greater	0	0.95	Q9CZX8	40S ribosomal protein S19	Rps19	1	9	57.2
1101	33	33	66	18.3359	18.4713	-0.135397	1.1565	0.832445	0.994473	0.245502	64	-0.551511	0.708398	-0.545143	#DIV/0!	greater	0	0.95	Q9CZY3	Ubiquitin-conjugating enzyme E2 variant 1	Ube2v1	1	2	51.7
1102	33	33	66	18.221	18.4325	-0.211536	1.21594	1.17019	1.19307	0.2689	64	-0.786674	0.782812	-0.660333	#DIV/0!	greater	0	0.95	Q9D051	Pyruvate dehydrogenase E1 component subunit beta, mitochondrial	Pdhb	1	3	12.3
1103	33	33	66	19.6496	20.149	-0.499458	4.05403	3.93066	3.99235	0.491895	64	-1.01538	0.843125	-1.32044	#DIV/0!	greater	0	0.95	Q9D0E1	Heterogeneous nuclear ribonucleoprotein M	Hnrnpm	1	19	31.3
1104	33	33	66	19.4783	19.0298	0.44853	3.84056	2.26785	3.0542	0.430236	64	1.04252	0.150546	-0.26954	#DIV/0!	greater	0	0.95	Q9D0F3	Protein ERGIC-53	Lman1	0.700227	5	9.5
1105	33	33	66	18.8668	18.5851	0.281697	1.83293	0.90313	1.36803	0.287942	64	0.97831	0.165802	-0.198882	#DIV/0!	greater	0	0.95	Q9D0F9	Phosphoglucomutase-1	Pgm1	0.743861	8	15.5
1106	33	33	66	19.8279	19.7014	0.126485	4.48109	3.37035	3.92572	0.487773	64	0.259311	0.398114	-0.687615	#DIV/0!	greater	0	0.95	Q9D0I9	Arginine--tRNA ligase, cytoplasmic	Rars	1	17	26.4
1107	33	33	66	18.1559	18.5367	-0.380873	1.28246	1.25225	1.26735	0.277145	64	-1.37427	0.912925	-0.843431	#DIV/0!	greater	0	0.95	Q9D0K2	Succinyl-CoA:3-ketoacid coenzyme A transferase 1, mitochondrial	Oxct1	1	7	23.5
1108	33	33	66	17.8747	18.0417	-0.167067	0.845876	0.476629	0.661253	0.20019	64	-0.834542	0.79646	-0.501186	#DIV/0!	greater	0	0.95	Q9D0M0	Exosome complex exonuclease RRP42	Exosc7	1	2	11
1109	33	33	66	19.2832	18.9752	0.308	2.47932	1.85245	2.16589	0.362306	64	0.85011	0.199217	-0.296694	#DIV/0!	greater	0	0.95	Q9D0M1	Phosphoribosyl pyrophosphate synthase-associated protein 1	Prpsap1	0.821376	7	31.5
1110	33	33	66	18.2605	18.6736	-0.413118	2.75677	2.16625	2.46151	0.386242	64	-1.06958	0.855588	-1.05776	#DIV/0!	greater	0	0.95	Q9D0M3	Cytochrome c1, heme protein, mitochondrial	Cyc1	1	4	18.2
1111	33	33	66	20.2275	19.48	0.747512	3.07644	1.70978	2.39311	0.380837	64	1.96281	0.0270088	0.11189	#DIV/0!	greater	0	0.95	Q9D0R2	Threonine--tRNA ligase, cytoplasmic	Tars	0.227745	8	10.2
1112	33	33	66	17.5771	18.0123	-0.435167	1.09428	0.569	0.831641	0.224505	64	-1.93834	0.971502	-0.809868	#DIV/0!	greater	0	0.95	Q9D0T1	NHP2-like protein 1;NHP2-like protein 1, N-terminally processed	Nhp2l1	1	3	25
1113	33	33	66	24.0827	22.9737	1.10892	3.71133	4.85768	4.2845	0.509575	64	2.17617	0.01662	0.258437	#DIV/0!	greater	0	0.95	Q9D154	Leukocyte elastase inhibitor A	Serpinb1a	0.159723	16	48
1114	33	33	66	23.654	23.2923	0.36167	1.50811	2.69266	2.10038	0.356786	64	1.01369	0.157274	-0.23381	#DIV/0!	greater	0	0.95	Q9D1A2	Cytosolic non-specific dipeptidase	Cndp2	0.721254	21	48
1115	33	33	66	19.4778	18.1526	1.32522	2.08921	0.483507	1.28636	0.279215	64	4.74624	6.02877e-06	0.859208	#DIV/0!	greater	0	0.95	Q9D1D4	Transmembrane emp24 domain-containing protein 10	Tmed10	0.000261035	3	16.9
1116	33	33	66	17.6563	18.3212	-0.66487	1.43058	1.25446	1.34252	0.285246	64	-2.33087	0.988538	-1.14095	#DIV/0!	greater	0	0.95	Q9D1F4	Proline-rich AKT1 substrate 1	Akt1s1	1	1	7
1117	33	33	66	17.4846	18.1085	-0.623821	0.494101	0.621769	0.557935	0.183886	64	-3.39243	0.999404	-0.93073	#DIV/0!	greater	0	0.95	Q9D1J3	SAP domain-containing ribonucleoprotein	Sarnp	1	3	18.1
1118	33	33	66	17.7071	18.1896	-0.48253	0.562615	0.630874	0.596744	0.190174	64	-2.5373	0.993191	-0.799934	#DIV/0!	greater	0	0.95	Q9D1M0	Protein SEC13 homolog	Sec13	1	3	14
1119	33	33	66	18.174	18.5213	-0.347264	2.28806	1.2743	1.78118	0.328558	64	-1.05693	0.852742	-0.895631	#DIV/0!	greater	0	0.95	Q9D1R9	60S ribosomal protein L34	Rpl34	1	3	20.5
1120	33	33	66	21.8847	21.738	0.146727	2.82106	3.68776	3.25441	0.444114	64	0.330382	0.371095	-0.594504	#DIV/0!	greater	0	0.95	Q9D2G2	Dihydrolipoyllysine-residue succinyltransferase component of 2-oxoglutarate dehydrogenase complex, mitochondrial	Dlst	1	7	18.7
1121	33	33	66	17.4325	18.4083	-0.975782	0.815411	0.428139	0.621775	0.194122	64	-5.02664	0.999998	-1.29977	#DIV/0!	greater	0	0.95	Q9D2R0	Acetoacetyl-CoA synthetase	Aacs	1	4	6
1122	33	33	66	17.7909	18.5251	-0.734176	0.927733	1.0849	1.00632	0.246959	64	-2.97286	0.997923	-1.14635	#DIV/0!	greater	0	0.95	Q9D2V7	Coronin-7	Coro7	1	4	4.8
1123	33	33	66	17.5843	18.0271	-0.442897	0.530414	0.462912	0.496663	0.173496	64	-2.55278	0.993459	-0.732464	#DIV/0!	greater	0	0.95	Q9D358	Low molecular weight phosphotyrosine protein phosphatase	Acp1	1	2	17.1
1124	33	33	66	17.9125	17.8581	0.0544091	1.19429	0.672832	0.93356	0.237864	64	0.22874	0.4099	-0.342589	#DIV/0!	greater	0	0.95	Q9D5J6	Sedoheptulokinase	Shpk	1	2	6.3
1125	33	33	66	19.9509	20.2525	-0.301539	3.20462	1.65851	2.43156	0.383885	64	-0.785495	0.782469	-0.942248	#DIV/0!	greater	0	0.95	Q9D662	Protein transport protein Sec23B	Sec23b	1	9	16
1126	33	33	66	18.757	18.2449	0.512091	4.67236	1.08424	2.8783	0.417663	64	1.22609	0.112329	-0.184994	#DIV/0!	greater	0	0.95	Q9D687	Sodium-dependent neutral amino acid transporter B(0)AT1	Slc6a19	0.582597	2	4.9
1127	33	33	66	19.994	19.6013	0.392788	2.87051	3.04239	2.95645	0.423295	64	0.92793	0.178465	-0.313697	#DIV/0!	greater	0	0.95	Q9D6R2	Isocitrate dehydrogenase [NAD] subunit alpha, mitochondrial	Idh3a	0.777514	8	25.1
1128	33	33	66	20.5465	19.9574	0.5891	2.52024	1.88891	2.20458	0.365528	64	1.61164	0.0559806	-0.0209709	#DIV/0!	greater	0	0.95	Q9D6Y7	Mitochondrial peptide methionine sulfoxide reductase	Msra	0.369528	4	22.3
1129	33	33	66	18.2871	18.6356	-0.348564	1.30729	0.677826	0.99256	0.245265	64	-1.42117	0.919939	-0.757915	#DIV/0!	greater	0	0.95	Q9D6Z1	Nucleolar protein 56	Nop56	1	7	16.7
1130	33	33	66	17.6622	18.1547	-0.492527	0.842826	0.533528	0.688177	0.204225	64	-2.41169	0.990621	-0.833381	#DIV/0!	greater	0	0.95	Q9D710	Thioredoxin-related transmembrane protein 2	Tmx2	1	2	7.8
1131	33	33	66	17.4237	17.9477	-0.524003	0.635111	0.618862	0.626986	0.194934	64	-2.68811	0.995426	-0.84935	#DIV/0!	greater	0	0.95	Q9D7N9	Adipocyte plasma membrane-associated protein	Apmap	1	2	9.9
1132	33	33	66	22.459	20.7628	1.69626	4.17852	4.61863	4.39857	0.516314	64	3.28533	0.000827494	0.834526	#DIV/0!	greater	0	0.95	Q9D7Z6	Calcium-activated chloride channel regulator 1	Clca1	0.0150213	22	29.8
1133	33	33	66	18.288	18.4489	-0.160867	2.3079	1.58408	1.94599	0.343422	64	-0.468423	0.679463	-0.734042	#DIV/0!	greater	0	0.95	Q9D819	Inorganic pyrophosphatase	Ppa1	1	6	28
1134	33	33	66	17.6064	18.1156	-0.509236	0.756221	0.445944	0.601082	0.190864	64	-2.66805	0.995173	-0.827792	#DIV/0!	greater	0	0.95	Q9D883	Splicing factor U2AF 35 kDa subunit	U2af1	1	3	16.3
1135	33	33	66	19.6191	19.532	0.0871758	4.53721	3.27916	3.90818	0.486682	64	0.179123	0.429204	-0.725103	#DIV/0!	greater	0	0.95	Q9D8E6	60S ribosomal protein L4	Rpl4	1	20	44.4
1136	33	33	66	22.1267	21.8503	0.276448	4.19944	2.69931	3.44937	0.457223	64	0.604625	0.273783	-0.486663	#DIV/0!	greater	0	0.95	Q9D8N0	Elongation factor 1-gamma	Eef1g	0.947846	14	35.9
1137	33	33	66	17.6111	18.007	-0.395827	0.529141	0.845285	0.687213	0.204082	64	-1.93955	0.971578	-0.736442	#DIV/0!	greater	0	0.95	Q9D8S3	ADP-ribosylation factor GTPase-activating protein 3	Arfgap3	1	2	5.4
1138	33	33	66	19.8445	19.2369	0.607567	1.65937	1.99128	1.82533	0.332605	64	1.82669	0.0362049	0.0524453	#DIV/0!	greater	0	0.95	Q9D8T2	Gasdermin-D	Gsdmdc1	0.273525	9	20.9
1139	33	33	66	18.0972	17.9772	0.119994	5.87336	0.813237	3.3433	0.450138	64	0.266572	0.395328	-0.631292	#DIV/0!	greater	0	0.95	Q9D8U3	Endoplasmic reticulum resident protein 27	Erp27	1	3	11.8
1140	33	33	66	18.8243	18.7664	0.0578273	1.73998	1.52334	1.63166	0.314465	64	0.183891	0.42734	-0.467019	#DIV/0!	greater	0	0.95	Q9D8W5	26S proteasome non-ATPase regulatory subunit 12	Psmd12	1	5	12.5
1141	33	33	66	21.4162	21.9822	-0.566036	1.85861	1.21041	1.53451	0.30496	64	-1.8561	0.965978	-1.07502	#DIV/0!	greater	0	0.95	Q9D967	Magnesium-dependent phosphatase 1	Mdp1	1	4	39
1142	33	33	66	17.8322	18.1459	-0.313642	1.23225	0.588489	0.91037	0.234891	64	-1.33527	0.90674	-0.705679	#DIV/0!	greater	0	0.95	Q9DAS9	Guanine nucleotide-binding protein G(I)/G(S)/G(O) subunit gamma-12	Gng12	1	3	30.6
1143	33	33	66	18.4909	18.4067	0.0842061	1.60625	0.798108	1.20218	0.269925	64	0.311961	0.378042	-0.366302	#DIV/0!	greater	0	0.95	Q9DB20	ATP synthase subunit O, mitochondrial	Atp5o	1	2	10.3
1144	33	33	66	18.1676	18.2353	-0.0677485	0.865804	0.675042	0.770423	0.216084	64	-0.313528	0.622551	-0.428396	#DIV/0!	greater	0	0.95	Q9DB29	Isoamyl acetate-hydrolyzing esterase 1 homolog	Iah1	1	3	12.9
1145	33	33	66	22.4246	21.6184	0.806227	3.89368	1.9906	2.94214	0.422269	64	1.90927	0.030356	0.101454	#DIV/0!	greater	0	0.95	Q9DB77	Cytochrome b-c1 complex subunit 2, mitochondrial	Uqcrc2	0.244375	13	32.5
1146	33	33	66	17.5966	18.0479	-0.451339	0.701298	0.528409	0.614854	0.193038	64	-2.33808	0.98874	-0.773523	#DIV/0!	greater	0	0.95	Q9DBC7	cAMP-dependent protein kinase type I-alpha regulatory subunit;cAMP-dependent protein kinase type I-alpha regulatory subunit, N-terminally processed	Prkar1a	1	2	7.6
1147	33	33	66	19.7564	18.8496	0.906745	1.89374	1.37412	1.63393	0.314684	64	2.88145	0.00269079	0.381534	#DIV/0!	greater	0	0.95	Q9DBG3	AP-2 complex subunit beta	Ap2b1	0.0370195	6	14.9
1148	33	33	66	20.1799	20.326	-0.146097	5.88063	3.4145	4.64756	0.530726	64	-0.275277	0.608005	-1.03189	#DIV/0!	greater	0	0.95	Q9DBG5	Perilipin-3	Plin3	1	15	51
1149	33	33	66	18.9946	18.7437	0.250942	2.8972	1.36075	2.12898	0.359206	64	0.698603	0.243665	-0.348577	#DIV/0!	greater	0	0.95	Q9DBG6	Dolichyl-diphosphooligosaccharide--protein glycosyltransferase subunit 2	Rpn2	0.902183	6	17.4
1150	33	33	66	17.4317	18.3227	-0.89097	0.98644	0.493951	0.740195	0.211803	64	-4.20661	0.999959	-1.24447	#DIV/0!	greater	0	0.95	Q9DBG7	Signal recognition particle receptor subunit alpha	Srpr	1	3	5.7
1151	33	33	66	21.8567	21.7295	0.1272	9.57336	5.77539	7.67438	0.681992	64	0.186512	0.426316	-1.01105	#DIV/0!	greater	0	0.95	Q9DBJ1	Phosphoglycerate mutase 1	Pgam1	1	8	52
1152	33	33	66	18.714	18.7824	-0.0683788	2.38146	1.8888	2.13513	0.359725	64	-0.190087	0.575079	-0.668764	#DIV/0!	greater	0	0.95	Q9DBM0	ATP-binding cassette sub-family G member 8	Abcg8	1	7	10
1153	33	33	66	20.2494	19.8343	0.415097	5.03668	2.63437	3.83552	0.482137	64	0.860952	0.196239	-0.389596	#DIV/0!	greater	0	0.95	Q9DBM2	Peroxisomal bifunctional enzyme;Enoyl-CoA hydratase/3,2-trans-enoyl-CoA isomerase;3-hydroxyacyl-CoA dehydrogenase	Ehhadh	0.814474	18	30.1
1154	33	33	66	17.922	18.401	-0.478973	0.906389	0.573437	0.739913	0.211762	64	-2.26184	0.986444	-0.832407	#DIV/0!	greater	0	0.95	Q9DBP5	UMP-CMP kinase	Cmpk1	1	5	31.1
1155	33	33	66	18.2255	18.8622	-0.636709	2.26597	1.56752	1.91674	0.340832	64	-1.8681	0.966837	-1.20556	#DIV/0!	greater	0	0.95	Q9DBS5	Kinesin light chain 4	Klc4	1	7	13.2
1156	33	33	66	17.596	18.125	-0.528991	0.885018	0.539023	0.71202	0.207732	64	-2.5465	0.993351	-0.875699	#DIV/0!	greater	0	0.95	Q9DBW0	Cytochrome P450 4V2	Cyp4v2	1	3	6.9
1157	33	33	66	17.8386	18.2385	-0.399985	1.01623	0.658882	0.837554	0.225302	64	-1.77533	0.959701	-0.776016	#DIV/0!	greater	0	0.95	Q9DBX6	Cytochrome P450 2S1	Cyp2s1	1	3	6.2
1158	33	33	66	20.7562	20.1368	0.619382	1.77319	2.20724	1.99022	0.347303	64	1.78341	0.0396309	0.039729	#DIV/0!	greater	0	0.95	Q9DC50	Peroxisomal carnitine O-octanoyltransferase	Crot	0.290997	13	24.2
1159	33	33	66	18.8117	18.7933	0.018397	2.83144	1.54285	2.18715	0.36408	64	0.05053	0.479929	-0.589258	#DIV/0!	greater	0	0.95	Q9DC51	Guanine nucleotide-binding protein G(k) subunit alpha	Gnai3	1	7	31.6
1160	33	33	66	18.7301	18.9137	-0.183573	1.98778	0.763902	1.37584	0.288763	64	-0.635721	0.736387	-0.665522	#DIV/0!	greater	0	0.95	Q9DCC4	Pyrroline-5-carboxylate reductase 3	Pycrl	1	4	14.2
1161	33	33	66	21.3068	20.6384	0.66843	3.16221	3.41924	3.29073	0.446585	64	1.49676	0.0696857	-0.0769256	#DIV/0!	greater	0	0.95	Q9DCD0	6-phosphogluconate dehydrogenase, decarboxylating	Pgd	0.423624	16	36.6
1162	33	33	66	18.1805	18.4926	-0.312142	1.59507	1.57219	1.58363	0.309803	64	-1.00755	0.841268	-0.829207	#DIV/0!	greater	0	0.95	Q9DCG6	Phenazine biosynthesis-like domain-containing protein 1	Pbld1	1	2	21.2
1163	33	33	66	17.5751	18.0585	-0.483385	0.600723	0.425678	0.513201	0.176361	64	-2.74089	0.996033	-0.777733	#DIV/0!	greater	0	0.95	Q9DCM2	Glutathione S-transferase kappa 1	Gstk1	1	2	14.2
1164	33	33	66	19.4325	18.8872	0.545236	2.74858	1.80695	2.27776	0.371546	64	1.46748	0.0735714	-0.0748786	#DIV/0!	greater	0	0.95	Q9DCN2	NADH-cytochrome b5 reductase 3;NADH-cytochrome b5 reductase 3 membrane-bound form;NADH-cytochrome b5 reductase 3 soluble form	Cyb5r3	0.437081	7	25.6
1165	33	33	66	18.1507	18.4576	-0.306921	0.791192	0.821327	0.806259	0.221052	64	-1.38845	0.915094	-0.675861	#DIV/0!	greater	0	0.95	Q9DCS2	UPF0585 protein C16orf13 homolog		1	4	36.3
1166	33	33	66	19.6852	18.5194	1.16577	2.46044	0.802781	1.63161	0.314461	64	3.70721	0.000219942	0.640934	#DIV/0!	greater	0	0.95	Q9DCT2	NADH dehydrogenase [ubiquinone] iron-sulfur protein 3, mitochondrial	Ndufs3	0.0053234	3	14.1
1167	33	33	66	19.648	19.6251	0.0229424	3.75599	3.02306	3.38953	0.453239	64	0.0506188	0.479893	-0.73352	#DIV/0!	greater	0	0.95	Q9DCW4	Electron transfer flavoprotein subunit beta	Etfb	1	8	36.5
1168	33	33	66	17.6823	17.9744	-0.292182	1.18415	0.410083	0.797118	0.219796	64	-1.32933	0.905771	-0.659024	#DIV/0!	greater	0	0.95	Q9DD20	Methyltransferase-like protein 7B	Mettl7b	1	2	9
1169	33	33	66	18.9002	18.6292	0.270997	2.72719	1.07021	1.8987	0.339223	64	0.798875	0.213659	-0.295171	#DIV/0!	greater	0	0.95	Q9EP69	Phosphatidylinositide phosphatase SAC1	Sacm1l	0.856602	6	11.2
1170	33	33	66	18.2881	18.2579	0.0302394	2.41324	0.49521	1.45422	0.296875	64	0.101859	0.459594	-0.465249	#DIV/0!	greater	0	0.95	Q9EP75	Leukotriene-B4 omega-hydroxylase 3	Cyp4f14	1	2	3.2
1171	33	33	66	17.6842	17.8636	-0.179418	0.913554	0.369657	0.641606	0.197193	64	-0.90986	0.816845	-0.508536	#DIV/0!	greater	0	0.95	Q9EPB5	Serine hydrolase-like protein	Serhl	1	3	10
1172	33	33	66	18.3308	18.594	-0.263242	1.96678	0.848733	1.40776	0.292093	64	-0.901227	0.814577	-0.75075	#DIV/0!	greater	0	0.95	Q9EPE9	Manganese-transporting ATPase 13A1	Atp13a1	1	6	6.3
1173	33	33	66	17.6527	18.2218	-0.569167	0.545609	0.366372	0.455991	0.16624	64	-3.42376	0.999459	-0.846624	#DIV/0!	greater	0	0.95	Q9EPK7	Exportin-7	Xpo7	1	4	5.2
1174	33	33	66	17.8184	18.1854	-0.366961	0.722131	0.50323	0.61268	0.192697	64	-1.90434	0.969319	-0.688574	#DIV/0!	greater	0	0.95	Q9EPL8	Importin-7	Ipo7	1	4	4.7
1175	33	33	66	17.6686	18.1183	-0.449624	0.965186	0.644009	0.804598	0.220825	64	-2.03611	0.977059	-0.818183	#DIV/0!	greater	0	0.95	Q9EPU0	Regulator of nonsense transcripts 1	Upf1	1	7	7.7
1176	33	33	66	17.7205	18.2265	-0.505988	0.844228	0.634238	0.739233	0.211665	64	-2.39051	0.990111	-0.859259	#DIV/0!	greater	0	0.95	Q9EPU4	Cleavage and polyadenylation specificity factor subunit 1	Cpsf1	1	3	2.7
1177	33	33	66	20.6267	19.7864	0.840345	7.27417	6.53449	6.90433	0.646873	64	1.29909	0.0992869	-0.239293	#DIV/0!	greater	0	0.95	Q9EQ06	Estradiol 17-beta-dehydrogenase 11	Hsd17b11	0.542962	6	29.2
1178	33	33	66	17.5502	18.1468	-0.596685	0.664856	0.464194	0.564525	0.184969	64	-3.22586	0.99901	-0.905401	#DIV/0!	greater	0	0.95	Q9EQ20	Methylmalonate-semialdehyde dehydrogenase [acylating], mitochondrial	Aldh6a1	1	2	6.9
1179	33	33	66	19.9921	19.7758	0.216333	4.17896	2.91367	3.54632	0.463604	64	0.466634	0.321173	-0.557427	#DIV/0!	greater	0	0.95	Q9EQH2	Endoplasmic reticulum aminopeptidase 1	Erap1	1	5	6.5
1180	33	33	66	19.7941	20.1365	-0.34233	4.1867	2.26795	3.22732	0.442261	64	-0.774045	0.779123	-1.08047	#DIV/0!	greater	0	0.95	Q9EQH3	Vacuolar protein sorting-associated protein 35	Vps35	1	7	11.4
1181	33	33	66	24.067	24.2318	-0.164852	5.41053	6.41362	5.91208	0.598588	64	-0.275401	0.608052	-1.1639	#DIV/0!	greater	0	0.95	Q9EQK5	Major vault protein	Mvp	1	40	49.4
1182	33	33	66	17.9643	18.5628	-0.598458	1.22447	0.54862	0.886545	0.231797	64	-2.58181	0.993936	-0.98533	#DIV/0!	greater	0	0.95	Q9EQP2	EH domain-containing protein 4	Ehd4	1	6	15.7
1183	33	33	66	18.1643	19.6815	-1.51713	1.45425	4.54704	3.00064	0.426447	64	-3.5576	0.999645	-2.22887	#DIV/0!	greater	0	0.95	Q9EQU5	Protein SET	Set	1	4	18.3
1184	33	33	66	18.4519	18.5696	-0.117733	2.01052	1.0262	1.51836	0.303351	64	-0.388109	0.650388	-0.62403	#DIV/0!	greater	0	0.95	Q9ER00	Syntaxin-12	Stx12	1	2	9.9
1185	33	33	66	20.5318	20.8534	-0.321594	15.1659	12.6207	13.8933	0.917615	64	-0.350467	0.636431	-1.8531	#DIV/0!	greater	0	0.95	Q9ERK4	Exportin-2	Cse1l	1	7	7.1
1186	33	33	66	18.6992	18.1518	0.547433	1.50739	0.588145	1.04776	0.251994	64	2.17241	0.0167677	0.126852	#DIV/0!	greater	0	0.95	Q9ERN0	Secretory carrier-associated membrane protein 2	Scamp2	0.159966	1	6.1
1187	33	33	66	18.4544	18.7827	-0.328339	1.10115	0.779302	0.940228	0.238712	64	-1.37546	0.913108	-0.726753	#DIV/0!	greater	0	0.95	Q9ES64	Harmonin	Ush1c	1	6	8.8
1188	33	33	66	19.5894	19.5693	0.0200848	2.36934	2.42853	2.39894	0.381301	64	0.0526746	0.479078	-0.616311	#DIV/0!	greater	0	0.95	Q9ESE1	Lipopolysaccharide-responsive and beige-like anchor protein	Lrba	1	13	5.5
1189	33	33	66	23.5613	18.1911	5.37022	3.09525	0.692031	1.89364	0.338772	64	15.852	3.82744e-24	4.8048	#DIV/0!	greater	0	0.95	Q9ET22	Dipeptidyl peptidase 2	Dpp7	1.25062e-21	7	14.8
1190	33	33	66	17.628	18.0918	-0.463709	0.679103	0.866642	0.772873	0.216427	64	-2.14256	0.982021	-0.824929	#DIV/0!	greater	0	0.95	Q9ET54	Palladin	Palld	1	2	1.2
1191	33	33	66	19.7955	19.6198	0.175709	2.25409	2.43433	2.34421	0.376926	64	0.466163	0.321341	-0.453386	#DIV/0!	greater	0	0.95	Q9JHC0	Glutathione peroxidase 2	Gpx2	1	5	31.1
1192	33	33	66	19.2811	18.3751	0.90597	4.07247	1.50859	2.79053	0.411246	64	2.20299	0.0156014	0.219595	#DIV/0!	greater	0	0.95	Q9JHE3	Neutral ceramidase;Neutral ceramidase soluble form	Asah2	0.153316	5	8.9
1193	33	33	66	18.8462	18.7298	0.116403	2.01426	1.26292	1.63859	0.315133	64	0.369378	0.356533	-0.409557	#DIV/0!	greater	0	0.95	Q9JHI5	Isovaleryl-CoA dehydrogenase, mitochondrial	Ivd	1	5	11.6
1194	33	33	66	20.849	20.9292	-0.0801545	8.44579	7.71297	8.07938	0.699757	64	-0.114546	0.545418	-1.24806	#DIV/0!	greater	0	0.95	Q9JHU4	Cytoplasmic dynein 1 heavy chain 1	Dync1h1	1	112	27.8
1195	33	33	66	20.3102	21.1888	-0.878597	3.47749	1.73972	2.60861	0.397615	64	-2.20967	0.984644	-1.54222	#DIV/0!	greater	0	0.95	Q9JHU9	Inositol-3-phosphate synthase 1	Isyna1	1	5	11.7
1196	33	33	66	17.6936	18.176	-0.48243	0.75533	0.879167	0.817249	0.222554	64	-2.1677	0.983046	-0.853876	#DIV/0!	greater	0	0.95	Q9JHW2	Omega-amidase NIT2	Nit2	1	3	14.9
1197	33	33	66	22.1304	19.8802	2.25015	20.2489	9.43229	14.8406	0.948383	64	2.37261	0.0103394	0.667284	#DIV/0!	greater	0	0.95	Q9JI48	Placenta-specific gene 8 protein	Plac8	0.116088	1	13.4
1198	33	33	66	17.662	17.9561	-0.294024	0.80885	0.782369	0.795609	0.219588	64	-1.33898	0.907344	-0.660519	#DIV/0!	greater	0	0.95	Q9JI75	Ribosyldihydronicotinamide dehydrogenase [quinone]	Nqo2	1	2	15.2
1199	33	33	66	18.0649	18.225	-0.160106	1.46632	1.03987	1.2531	0.275582	64	-0.580975	0.718351	-0.620055	#DIV/0!	greater	0	0.95	Q9JIA7	Sphingosine kinase 2	Sphk2	1	2	5.3
1200	33	33	66	18.6193	18.9046	-0.285333	2.58341	1.51256	2.04798	0.352307	64	-0.8099	0.789501	-0.873338	#DIV/0!	greater	0	0.95	Q9JIF7	Coatomer subunit beta	Copb1	1	10	12.9
1201	33	33	66	22.1772	22.0748	0.102397	5.2211	6.1927	5.7069	0.588109	64	0.174112	0.431163	-0.879165	#DIV/0!	greater	0	0.95	Q9JII6	Alcohol dehydrogenase [NADP(+)]	Akr1a1	1	10	37.8
1202	33	33	66	18.2409	18.623	-0.382082	1.70661	0.978379	1.34249	0.285242	64	-1.3395	0.907427	-0.858155	#DIV/0!	greater	0	0.95	Q9JIK5	Nucleolar RNA helicase 2	Ddx21	1	10	14
1203	33	33	66	17.6728	18.1135	-0.440682	0.800383	0.528304	0.664343	0.200657	64	-2.19619	0.984146	-0.775581	#DIV/0!	greater	0	0.95	Q9JIL4	Na(+)/H(+) exchange regulatory cofactor NHE-RF3	Pdzk1	1	5	11.4
1204	33	33	66	19.2447	18.6177	0.626979	3.72753	2.74675	3.23714	0.442934	64	1.41551	0.080883	-0.112283	#DIV/0!	greater	0	0.95	Q9JIP7	Solute carrier family 15 member 1	Slc15a1	0.467761	5	8
1205	33	33	66	17.868	18.2216	-0.353667	0.836013	0.550561	0.693287	0.204981	64	-1.72536	0.955356	-0.695783	#DIV/0!	greater	0	0.95	Q9JJ28	Protein flightless-1 homolog	Flii	1	6	6.2
1206	33	33	66	17.4885	17.8844	-0.395824	0.55255	0.376114	0.464332	0.167754	64	-2.35956	0.989321	-0.675807	#DIV/0!	greater	0	0.95	Q9JJI8	60S ribosomal protein L38	Rpl38	1	2	18.6
1207	33	33	66	17.498	18.1181	-0.62017	0.838837	0.707509	0.773173	0.216469	64	-2.86493	0.997182	-0.98146	#DIV/0!	greater	0	0.95	Q9JJK2	LanC-like protein 2	Lancl2	1	2	10.2
1208	33	33	66	20.7754	20.7785	-0.00307273	1.54021	1.17061	1.35541	0.286612	64	-0.0107209	0.50426	-0.481431	#DIV/0!	greater	0	0.95	Q9JK81	UPF0160 protein MYG1, mitochondrial	Myg1	1	5	13.7
1209	33	33	66	17.8881	18.1297	-0.241597	2.64801	0.299948	1.47398	0.298885	64	-0.808328	0.789052	-0.740439	#DIV/0!	greater	0	0.95	Q9JK88	Serpin I2	Serpini2	1	4	15.1
1210	33	33	66	20.626	21.2208	-0.594806	4.25208	3.74876	4.00042	0.492392	64	-1.20799	0.884253	-1.41661	#DIV/0!	greater	0	0.95	Q9JKF1	Ras GTPase-activating-like protein IQGAP1	Iqgap1	1	34	27.1
1211	33	33	66	17.733	18.0935	-0.360491	0.927829	0.545451	0.73664	0.211293	64	-1.70612	0.953582	-0.713142	#DIV/0!	greater	0	0.95	Q9JKF7	39S ribosomal protein L39, mitochondrial	Mrpl39	1	2	8
1212	33	33	66	17.719	18.4401	-0.721139	1.28531	0.911146	1.09823	0.257991	64	-2.79521	0.996581	-1.15173	#DIV/0!	greater	0	0.95	Q9JKR6	Hypoxia up-regulated protein 1	Hyou1	1	4	3.8
1213	33	33	66	17.6125	18.0883	-0.475861	0.612284	0.752827	0.682555	0.203389	64	-2.33966	0.988783	-0.815319	#DIV/0!	greater	0	0.95	Q9JKV1	Proteasomal ubiquitin receptor ADRM1	Adrm1	1	2	7.6
1214	33	33	66	18.2035	18.481	-0.277509	1.36524	1.20117	1.2832	0.278872	64	-0.995111	0.838285	-0.742951	#DIV/0!	greater	0	0.95	Q9JKY5	Huntingtin-interacting protein 1-related protein	Hip1r	1	10	12.7
1215	33	33	66	17.732	18.0649	-0.332818	1.00532	0.588846	0.797083	0.219791	64	-1.51425	0.932557	-0.699652	#DIV/0!	greater	0	0.95	Q9JLB4	Cubilin	Cubn	1	5	2.1
1216	33	33	66	18.3835	19.1296	-0.746091	1.43547	2.2409	1.83818	0.333774	64	-2.23532	0.985554	-1.30316	#DIV/0!	greater	0	0.95	Q9JLF6	Protein-glutamine gamma-glutamyltransferase K	Tgm1	1	4	5.4
1217	33	33	66	22.8528	22.6498	0.203027	4.32949	6.367	5.34824	0.569329	64	0.356608	0.361279	-0.747191	#DIV/0!	greater	0	0.95	Q9JLJ2	4-trimethylaminobutyraldehyde dehydrogenase	Aldh9a1	1	20	47
1218	33	33	66	17.6152	18.0475	-0.432342	0.550771	0.502942	0.526857	0.178692	64	-2.41949	0.990803	-0.730581	#DIV/0!	greater	0	0.95	Q9JLN9	Serine/threonine-protein kinase mTOR	Mtor	1	6	3.5
1219	33	33	66	19.2822	19.0726	0.209594	3.74232	2.26255	3.00244	0.426575	64	0.491342	0.312433	-0.502365	#DIV/0!	greater	0	0.95	Q9JLT2	Trehalase	Treh	1	7	17.2
1220	33	33	66	18.6043	19.1087	-0.504376	3.16014	2.46074	2.81044	0.41271	64	-1.22211	0.886925	-1.19319	#DIV/0!	greater	0	0.95	Q9JLV6	Bifunctional polynucleotide phosphatase/kinase;Polynucleotide 3-phosphatase;Polynucleotide 5-hydroxyl-kinase	Pnkp	1	3	6.5
1221	33	33	66	18.6288	18.8712	-0.242352	1.90935	1.71407	1.81171	0.331362	64	-0.731381	0.766392	-0.795399	#DIV/0!	greater	0	0.95	Q9JM14	5(3)-deoxyribonucleotidase, cytosolic type	Nt5c	1	3	20
1222	33	33	66	20.319	19.6372	0.681794	3.45753	2.78886	3.12319	0.435068	64	1.5671	0.0610118	-0.0443408	#DIV/0!	greater	0	0.95	Q9JM62	Receptor expression-enhancing protein 6	Reep6	0.385229	2	11.4
1223	33	33	66	18.3143	18.5109	-0.196615	2.01282	1.0234	1.51811	0.303326	64	-0.648197	0.740412	-0.70287	#DIV/0!	greater	0	0.95	Q9JM76	Actin-related protein 2/3 complex subunit 3	Arpc3	1	4	19.1
1224	33	33	66	18.2384	18.5874	-0.348997	1.57109	1.16799	1.36954	0.288101	64	-1.21137	0.884896	-0.829841	#DIV/0!	greater	0	0.95	Q9JMA2	Queuine tRNA-ribosyltransferase	Qtrt1	1	3	10.2
1225	33	33	66	17.6806	17.9109	-0.230306	0.764292	0.460209	0.61225	0.192629	64	-1.19559	0.881866	-0.551807	#DIV/0!	greater	0	0.95	Q9JMD3	PCTP-like protein	Stard10	1	3	14.1
1226	33	33	66	25.2714	24.5906	0.680761	2.28016	1.00055	1.64036	0.315302	64	2.15907	0.0172997	0.154517	#DIV/0!	greater	0	0.95	Q9JMH6	Thioredoxin reductase 1, cytoplasmic	Txnrd1	0.161505	12	18.8
1227	33	33	66	18.2137	18.6848	-0.4711	1.98785	0.711691	1.34977	0.286014	64	-1.64712	0.947782	-0.948462	#DIV/0!	greater	0	0.95	Q9JMH9	Unconventional myosin-XVIIIa	Myo18a	1	11	8.7
1228	33	33	66	19.3664	19.2892	0.0771697	2.81229	3.53467	3.17348	0.438557	64	0.175963	0.430439	-0.654787	#DIV/0!	greater	0	0.95	Q9QUH0	Glutaredoxin-1	Glrx	1	4	45.8
1229	33	33	66	17.9491	18.2942	-0.345161	1.08186	0.497738	0.789798	0.218784	64	-1.57763	0.940209	-0.710314	#DIV/0!	greater	0	0.95	Q9QUI0	Transforming protein RhoA	Rhoa	1	2	27.5
1230	33	33	66	21.1206	20.5634	0.557255	1.46053	1.80699	1.63376	0.314668	64	1.77093	0.040667	0.0320698	#DIV/0!	greater	0	0.95	Q9QUM9	Proteasome subunit alpha type-6	Psma6	0.295288	9	40.2
1231	33	33	66	23.5095	21.6096	1.89987	1.78831	1.72018	1.75425	0.326064	64	5.82667	1.00038e-07	1.35566	#DIV/0!	greater	0	0.95	Q9QUR6	Prolyl endopeptidase	Prep	5.68477e-06	9	16.6
1232	33	33	66	18.5115	18.6344	-0.122912	1.96427	1.50865	1.73646	0.324407	64	-0.378883	0.646985	-0.664351	#DIV/0!	greater	0	0.95	Q9QWG7	Sulfotransferase family cytosolic 1B member 1	Sult1b1	1	9	26.8
1233	33	33	66	17.6394	17.9581	-0.318691	0.70962	0.422716	0.566168	0.185238	64	-1.72044	0.954908	-0.627856	#DIV/0!	greater	0	0.95	Q9QWK5;Q9JIB3;Q9R016;Q9JIB6;Q9QUK4	Baculoviral IAP repeat-containing protein 1a;Baculoviral IAP repeat-containing protein 1g;Baculoviral IAP repeat-containing protein 1e;Baculoviral IAP repeat-containing protein 1f;Baculoviral IAP repeat-containing protein 1b	Naip1;Naip7;Naip5;Naip6;Naip2	1	2	2.1
1234	33	33	66	18.3661	17.9819	0.384209	1.66256	0.646066	1.15431	0.264496	64	1.45261	0.0756094	-0.057239	#DIV/0!	greater	0	0.95	Q9QWR8	Alpha-N-acetylgalactosaminidase	Naga	0.447156	3	8.4
1235	33	33	66	19.5854	20.0823	-0.496852	4.24307	3.66636	3.95471	0.489571	64	-1.01487	0.843006	-1.31395	#DIV/0!	greater	0	0.95	Q9QXA5	U6 snRNA-associated Sm-like protein LSm4	Lsm4	1	8	51.1
1236	33	33	66	17.8749	18.0513	-0.17637	1.01856	0.430389	0.724473	0.209541	64	-0.841695	0.798454	-0.526096	#DIV/0!	greater	0	0.95	Q9QXB9	Developmentally-regulated GTP-binding protein 2	Drg2	1	4	17
1237	33	33	66	20.8549	20.6616	0.193315	6.33868	4.20719	5.27294	0.565307	64	0.341965	0.366749	-0.75019	#DIV/0!	greater	0	0.95	Q9QXD6	Fructose-1,6-bisphosphatase 1	Fbp1	1	11	44.1
1238	33	33	66	18.0585	18.6535	-0.594933	1.41423	1.00238	1.20831	0.270612	64	-2.19847	0.984231	-1.04659	#DIV/0!	greater	0	0.95	Q9QXK3	Coatomer subunit gamma-2	Copg2	1	4	7.9
1239	33	33	66	21.3464	21.3513	-0.00490303	4.4783	5.22743	4.85287	0.542322	64	-0.00904081	0.503593	-0.910046	#DIV/0!	greater	0	0.95	Q9QXS1	Plectin	Plec	1	82	20.6
1240	33	33	66	17.7292	18.5689	-0.839658	1.22465	0.535396	0.880024	0.230943	64	-3.63577	0.999723	-1.2251	#DIV/0!	greater	0	0.95	Q9QXY1	Tight junction protein ZO-3	Tjp3	1	2	3
1241	33	33	66	17.7362	18.0317	-0.295536	0.419028	0.506135	0.462581	0.167437	64	-1.76506	0.958838	-0.574991	#DIV/0!	greater	0	0.95	Q9QY23	Plakophilin-3	Pkp3	1	8	13.8
1242	33	33	66	17.5971	18.1742	-0.577103	0.687789	0.423011	0.5554	0.183468	64	-3.14552	0.998742	-0.883314	#DIV/0!	greater	0	0.95	Q9QY81	Nuclear pore membrane glycoprotein 210	Nup210	1	2	1.2
1243	33	33	66	17.5914	17.9086	-0.317233	0.59829	0.455865	0.527077	0.178729	64	-1.77494	0.959668	-0.615534	#DIV/0!	greater	0	0.95	Q9QYB5	Gamma-adducin	Add3	1	3	5.1
1244	33	33	66	17.9374	17.9931	-0.0557333	0.837567	0.637752	0.737659	0.211439	64	-0.26359	0.603529	-0.408629	#DIV/0!	greater	0	0.95	Q9QYC0	Alpha-adducin	Add1	1	6	10.1
1245	33	33	66	18.5163	18.4711	0.0451455	1.71305	1.29679	1.50492	0.302005	64	0.149486	0.44082	-0.458906	#DIV/0!	greater	0	0.95	Q9QYR9	Acyl-coenzyme A thioesterase 2, mitochondrial	Acot2	1	4	22.3
1246	33	33	66	18.1742	18.2922	-0.118085	1.59729	0.77619	1.18674	0.268186	64	-0.44031	0.669402	-0.56569	#DIV/0!	greater	0	0.95	Q9QZ06	Toll-interacting protein	Tollip	1	2	8
1247	33	33	66	18.2683	18.6159	-0.34757	1.55848	1.53641	1.54745	0.306243	64	-1.13495	0.869685	-0.858693	#DIV/0!	greater	0	0.95	Q9QZ08	N-acetyl-D-glucosamine kinase	Nagk	1	2	8.5
1248	33	33	66	20.2685	20.0303	0.238173	3.36205	4.04373	3.70289	0.473727	64	0.502763	0.308428	-0.552485	#DIV/0!	greater	0	0.95	Q9QZE5	Coatomer subunit gamma-1	Copg1	1	13	24.3
1249	33	33	66	18.0943	18.3773	-0.282994	1.03549	0.558354	0.79692	0.219768	64	-1.28769	0.898755	-0.64979	#DIV/0!	greater	0	0.95	Q9QZQ1	Afadin	Mllt4	1	5	2.9
1250	33	33	66	17.6572	18.2095	-0.552273	0.90732	0.925804	0.916562	0.235689	64	-2.34323	0.988881	-0.94564	#DIV/0!	greater	0	0.95	Q9QZQ8	Core histone macro-H2A.1	H2afy	1	5	21.2
1251	33	33	66	23.0553	21.6398	1.41555	1.68995	2.42679	2.05837	0.353199	64	4.0078	8.12435e-05	0.826057	#DIV/0!	greater	0	0.95	Q9R0H0	Peroxisomal acyl-coenzyme A oxidase 1	Acox1	0.00258988	24	43.6
1252	33	33	66	17.8047	18.2745	-0.469821	1.05865	0.562659	0.810653	0.221654	64	-2.11962	0.981039	-0.839765	#DIV/0!	greater	0	0.95	Q9R0N0	Galactokinase	Galk1	1	7	19.6
1253	33	33	66	24.8486	21.5694	3.27922	7.7151	4.70478	6.20994	0.613482	64	5.34527	6.42888e-07	2.25531	#DIV/0!	greater	0	0.95	Q9R0P3	S-formylglutathione hydrolase	Esd	3.23175e-05	9	41.1
1254	33	33	66	19.6913	20.406	-0.714718	3.92007	3.20107	3.56057	0.464534	64	-1.53857	0.93558	-1.49003	#DIV/0!	greater	0	0.95	Q9R0P5	Destrin	Dstn	1	5	40.6
1255	33	33	66	18.0996	19.1301	-1.03044	2.64056	1.82722	2.23389	0.36795	64	-2.8005	0.99663	-1.64456	#DIV/0!	greater	0	0.95	Q9R0U0	Serine/arginine-rich splicing factor 10	Srsf10	1	2	10.3
1256	33	33	66	18.829	18.8681	-0.0390667	2.94129	1.7988	2.37005	0.378998	64	-0.103079	0.540889	-0.671619	#DIV/0!	greater	0	0.95	Q9R100	Cadherin-17	Cdh17	1	7	13.4
1257	33	33	66	21.4245	21.1456	0.278879	3.11547	4.73334	3.92441	0.487691	64	0.571835	0.284719	-0.535084	#DIV/0!	greater	0	0.95	Q9R111	Guanine deaminase	Gda	0.958102	8	24.2
1258	33	33	66	19.6699	18.5544	1.11552	1.3404	1.16763	1.25402	0.275683	64	4.0464	7.12842e-05	0.655406	#DIV/0!	greater	0	0.95	Q9R112	Sulfide:quinone oxidoreductase, mitochondrial	Sqrdl	0.00232921	6	19.1
1259	33	33	66	17.7634	18.4408	-0.677391	1.53217	0.768878	1.15052	0.264062	64	-2.56527	0.993668	-1.11811	#DIV/0!	greater	0	0.95	Q9R190	Metastasis-associated protein MTA2	Mta2	1	4	11.8
1260	33	33	66	20.0791	19.3548	0.724282	2.59387	2.16338	2.37863	0.379683	64	1.9076	0.0304662	0.0905861	#DIV/0!	greater	0	0.95	Q9R1P0	Proteasome subunit alpha type-4	Psma4	0.244375	4	12.3
1261	33	33	66	20.7891	19.6706	1.11846	0.926955	1.72108	1.32402	0.283273	64	3.94835	9.92453e-05	0.645674	#DIV/0!	greater	0	0.95	Q9R1P1	Proteasome subunit beta type-3	Psmb3	0.00284477	4	30.2
1262	33	33	66	22.4498	22.4764	-0.0266636	1.93706	0.613794	1.27543	0.278026	64	-0.0959033	0.538051	-0.490693	#DIV/0!	greater	0	0.95	Q9R1P3	Proteasome subunit beta type-2	Psmb2	1	4	25.9
1263	33	33	66	24.3949	24.6409	-0.246018	0.87306	1.25988	1.06647	0.254233	64	-0.967687	0.831578	-0.670337	#DIV/0!	greater	0	0.95	Q9R1P4	Proteasome subunit alpha type-1	Psma1	1	10	41.4
1264	33	33	66	18.334	18.8739	-0.539915	2.23648	1.18144	1.70896	0.321828	64	-1.67765	0.950853	-1.07705	#DIV/0!	greater	0	0.95	Q9WTI7	Unconventional myosin-Ic	Myo1c	1	12	16
1265	33	33	66	18.9233	19.4653	-0.542082	2.6663	2.47863	2.57246	0.39485	64	-1.37288	0.912709	-1.20109	#DIV/0!	greater	0	0.95	Q9WTM5	RuvB-like 2	Ruvbl2	1	6	17.9
1266	33	33	66	18.5182	18.7321	-0.213936	2.07266	1.02226	1.54746	0.306244	64	-0.698581	0.756328	-0.725062	#DIV/0!	greater	0	0.95	Q9WTP6	Adenylate kinase 2, mitochondrial;Adenylate kinase 2, mitochondrial, N-terminally processed	Ak2	1	6	30.1
1267	33	33	66	18.4291	18.1273	0.301818	2.0364	0.827986	1.43219	0.294618	64	1.02444	0.154742	-0.189903	#DIV/0!	greater	0	0.95	Q9WTP7	GTP:AMP phosphotransferase AK3, mitochondrial	Ak3	0.712141	5	23.8
1268	33	33	66	18.3268	18.7391	-0.412288	1.47418	0.830747	1.15246	0.264284	64	-1.56002	0.938156	-0.853382	#DIV/0!	greater	0	0.95	Q9WU78	Programmed cell death 6-interacting protein	Pdcd6ip	1	9	11.4
1269	33	33	66	17.6914	18.2256	-0.534248	0.746824	0.715609	0.731217	0.210514	64	-2.53783	0.9932	-0.885599	#DIV/0!	greater	0	0.95	Q9WUA2	Phenylalanine--tRNA ligase beta subunit	Farsb	1	6	9.8
1270	33	33	66	20.3307	19.8496	0.4811	3.94242	3.08204	3.51223	0.46137	64	1.04276	0.15049	-0.288933	#DIV/0!	greater	0	0.95	Q9WUA3	ATP-dependent 6-phosphofructokinase, platelet type	Pfkp	0.700227	19	34.4
1271	33	33	66	17.7179	18.106	-0.388127	0.772403	0.669207	0.720805	0.20901	64	-1.85698	0.966042	-0.736968	#DIV/0!	greater	0	0.95	Q9WUM3	Coronin-1B	Coro1b	1	5	14
1272	33	33	66	19.3346	18.7952	0.539385	3.2899	1.73961	2.51475	0.390396	64	1.38163	0.0859441	-0.112192	#DIV/0!	greater	0	0.95	Q9WUM4	Coronin-1C	Coro1c	0.486273	6	16.5
1273	33	33	66	17.4294	17.9927	-0.5633	0.585461	0.494068	0.539764	0.180867	64	-3.11444	0.998622	-0.86517	#DIV/0!	greater	0	0.95	Q9WUN2	Serine/threonine-protein kinase TBK1	Tbk1	1	2	3.7
1274	33	33	66	17.8725	18.4976	-0.625058	0.922392	0.86076	0.891576	0.232454	64	-2.68895	0.995436	-1.01303	#DIV/0!	greater	0	0.95	Q9WUU7	Cathepsin Z	Ctsz	1	2	7.2
1275	33	33	66	18.024	18.2627	-0.238752	1.40325	0.582705	0.992978	0.245317	64	-0.973236	0.83295	-0.648189	#DIV/0!	greater	0	0.95	Q9WUZ9	Ectonucleoside triphosphate diphosphohydrolase 5	Entpd5	1	5	17.8
1276	33	33	66	17.9198	18.1932	-0.273385	0.717847	0.526231	0.622039	0.194163	64	-1.40802	0.918017	-0.597446	#DIV/0!	greater	0	0.95	Q9WV32	Actin-related protein 2/3 complex subunit 1B	Arpc1b	1	5	14.5
1277	33	33	66	17.8031	18.0401	-0.236933	0.669549	0.532753	0.601151	0.190875	64	-1.2413	0.890487	-0.555507	#DIV/0!	greater	0	0.95	Q9WVA3	Mitotic checkpoint protein BUB3	Bub3	1	6	23.9
1278	33	33	66	19.6657	20.1968	-0.531155	1.79756	1.72249	1.76003	0.326601	64	-1.62631	0.945601	-1.07626	#DIV/0!	greater	0	0.95	Q9WVA4	Transgelin-2	Tagln2	1	8	52.8
1279	33	33	66	18.0321	18.2881	-0.256058	1.34717	0.916295	1.13173	0.261897	64	-0.977704	0.834049	-0.693167	#DIV/0!	greater	0	0.95	Q9WVK4	EH domain-containing protein 1	Ehd1	1	8	22.8
1280	33	33	66	19.8709	19.0085	0.862391	3.08394	1.01007	2.04701	0.352223	64	2.44842	0.00854968	0.274526	#DIV/0!	greater	0	0.95	Q9WVP1	AP-1 complex subunit mu-2	Ap1m2	0.0988888	6	23.6
1281	33	33	66	18.1609	18.1744	-0.0134242	1.23114	0.388167	0.809653	0.221517	64	-0.0606014	0.524067	-0.383139	#DIV/0!	greater	0	0.95	Q9Z0G9	Claudin-3	Cldn3	1	4	15.5
1282	33	33	66	18.1525	18.1195	0.0330848	1.12883	0.438975	0.7839	0.217966	64	0.151789	0.439915	-0.330703	#DIV/0!	greater	0	0.95	Q9Z0K8	Pantetheinase	Vnn1	1	3	6.8
1283	33	33	66	18.4185	18.5801	-0.161594	1.52436	0.880511	1.20244	0.269954	64	-0.598599	0.724223	-0.61215	#DIV/0!	greater	0	0.95	Q9Z0N1	Eukaryotic translation initiation factor 2 subunit 3, X-linked	Eif2s3x	1	1	12.5
1284	33	33	66	22.9596	21.8109	1.14875	1.89997	2.82189	2.36093	0.378268	64	3.03688	0.00172811	0.51742	#DIV/0!	greater	0	0.95	Q9Z0S1	3(2),5-bisphosphate nucleotidase 1	Bpnt1	0.0278844	14	55.5
1285	33	33	66	17.656	18.3902	-0.734148	1.62544	1.06238	1.34391	0.285393	64	-2.57241	0.993785	-1.21047	#DIV/0!	greater	0	0.95	Q9Z0U1	Tight junction protein ZO-2	Tjp2	1	5	5.9
1286	33	33	66	19.9204	19.0928	0.827667	1.35848	0.948645	1.15356	0.264411	64	3.13023	0.0013157	0.386362	#DIV/0!	greater	0	0.95	Q9Z0X1	Apoptosis-inducing factor 1, mitochondrial	Aifm1	0.0220464	10	20.6
1287	33	33	66	18.1758	18.7922	-0.616415	1.69202	1.55533	1.62367	0.313695	64	-1.96502	0.973122	-1.13998	#DIV/0!	greater	0	0.95	Q9Z0Z4	Hephaestin	Heph	1	6	6.2
1288	33	33	66	21.0828	19.8591	1.22361	4.34553	4.97625	4.66089	0.531487	64	2.30224	0.0122924	0.336553	#DIV/0!	greater	0	0.95	Q9Z110	Delta-1-pyrroline-5-carboxylate synthase;Glutamate 5-kinase;Gamma-glutamyl phosphate reductase	Aldh18a1	0.129479	16	24
1289	33	33	66	17.6602	18.3571	-0.696948	0.745582	0.540959	0.643271	0.197449	64	-3.52976	0.999612	-1.02649	#DIV/0!	greater	0	0.95	Q9Z160	Conserved oligomeric Golgi complex subunit 1	Cog1	1	4	6.4
1290	33	33	66	20.1495	19.7404	0.409152	3.22116	2.56945	2.8953	0.418895	64	0.97674	0.166188	-0.28999	#DIV/0!	greater	0	0.95	Q9Z1N5	Spliceosome RNA helicase Ddx39b	Ddx39b	0.743861	2	14.3
1291	33	33	66	19.8166	19.6509	0.165761	2.99505	2.7948	2.89493	0.418868	64	0.395735	0.346808	-0.533335	#DIV/0!	greater	0	0.95	Q9Z1Q5	Chloride intracellular channel protein 1	Clic1	1	8	52.3
1292	33	33	66	20.5988	20.1997	0.399021	4.58797	4.44168	4.51483	0.523093	64	0.762812	0.224189	-0.474027	#DIV/0!	greater	0	0.95	Q9Z1Q9	Valine--tRNA ligase	Vars	0.872069	24	25.6
1293	33	33	66	17.3882	17.9811	-0.592918	1.14738	0.465378	0.806379	0.221069	64	-2.68205	0.995351	-0.961885	#DIV/0!	greater	0	0.95	Q9Z1T1	AP-3 complex subunit beta-1	Ap3b1	1	2	4.3
1294	33	33	66	17.8269	18.4152	-0.588303	1.61216	1.19268	1.40242	0.291539	64	-2.01792	0.976102	-1.07489	#DIV/0!	greater	0	0.95	Q9Z1Z0	General vesicular transport factor p115	Uso1	1	10	12.2
1295	33	33	66	19.7447	19.161	0.583664	2.78323	1.76707	2.27515	0.371332	64	1.57181	0.0604629	-0.0360948	#DIV/0!	greater	0	0.95	Q9Z204	Heterogeneous nuclear ribonucleoproteins C1/C2	Hnrnpc	0.385229	6	20.4
1296	33	33	66	17.5552	17.9696	-0.414445	0.642355	0.397369	0.519862	0.177501	64	-2.33488	0.988651	-0.710698	#DIV/0!	greater	0	0.95	Q9Z280	Phospholipase D1	Pld1	1	3	3.5
1297	33	33	66	18.2067	18.4463	-0.239576	2.41874	1.13803	1.77838	0.3283	64	-0.729747	0.765896	-0.787513	#DIV/0!	greater	0	0.95	Q9Z2A7	Diacylglycerol O-acyltransferase 1	Dgat1	1	4	17.7
1298	33	33	66	17.6234	18.1978	-0.574394	0.902484	1.82258	1.36253	0.287363	64	-1.99884	0.975062	-1.05401	#DIV/0!	greater	0	0.95	Q9Z2C5	Myotubularin	Mtm1	1	1	3.2
1299	33	33	66	18.2587	18.3276	-0.0688667	1.02764	0.884962	0.956301	0.240744	64	-0.286058	0.612121	-0.470671	#DIV/0!	greater	0	0.95	Q9Z2I8	Succinyl-CoA ligase [GDP-forming] subunit beta, mitochondrial	Suclg2	1	6	16.6
1300	33	33	66	17.7018	18.2726	-0.570791	1.4257	0.923548	1.17462	0.266813	64	-2.13929	0.981884	-1.01611	#DIV/0!	greater	0	0.95	Q9Z2I9	Succinyl-CoA ligase [ADP-forming] subunit beta, mitochondrial	Sucla2	1	3	6.3
1301	33	33	66	18.691	19.2143	-0.523318	1.19851	1.66037	1.42944	0.294334	64	-1.77797	0.959921	-1.01457	#DIV/0!	greater	0	0.95	Q9Z2M7	Phosphomannomutase 2	Pmm2	1	7	29.8
1302	33	33	66	22.3415	20.9594	1.38214	1.87105	2.20105	2.03605	0.351279	64	3.93458	0.000103931	0.795847	#DIV/0!	greater	0	0.95	Q9Z2U0;Q9CWH6	Proteasome subunit alpha type-7;Proteasome subunit alpha type-7-like	Psma7;Psma8	0.00289017	8	36.3
1303	33	33	66	18.2464	18.8608	-0.614388	1.66531	1.0842	1.37475	0.288649	64	-2.12849	0.981424	-1.09615	#DIV/0!	greater	0	0.95	Q9Z2U1	Proteasome subunit alpha type-5	Psma5	1	6	27.4
1304	33	33	66	18.6265	18.6383	-0.0117848	1.79262	1.37929	1.58595	0.31003	64	-0.038012	0.515102	-0.529228	#DIV/0!	greater	0	0.95	Q9Z2V4	Phosphoenolpyruvate carboxykinase, cytosolic [GTP]	Pck1	1	7	14.3
1305	33	33	66	22.6447	22.2628	0.381912	0.754261	2.09305	1.42366	0.293738	64	1.30018	0.0991014	-0.108341	#DIV/0!	greater	0	0.95	Q9Z2W0	Aspartyl aminopeptidase	Dnpep	0.542962	13	35.1
1306	33	33	66	18.2473	19.0665	-0.819185	1.48547	1.79811	1.64179	0.31544	64	-2.59696	0.994172	-1.34566	#DIV/0!	greater	0	0.95	Q9Z2X1	Heterogeneous nuclear ribonucleoprotein F;Heterogeneous nuclear ribonucleoprotein F, N-terminally processed	Hnrnpf	1	3	17.6
1307	33	33	66	19.4699	19.7449	-0.275036	4.07449	2.95755	3.51602	0.461619	64	-0.595808	0.723298	-1.04548	#DIV/0!	greater	0	0.95	Q9Z2Y8	Proline synthase co-transcribed bacterial homolog protein	Prosc	1	4	13.5
